# Supplementary material for: Enhancing the effectiveness of flipped classroom in health science education: a state-of-the-art review
Source: BMC Med Educ. 2022 Jan 12;22:34. doi: 10.1186/s12909-021-03052-5 (PMC8753844; doi:10.1186/s12909-021-03052-5)
Supplement: Supplementary file 1 — Additional file 1. Study characteristics and quality. [file 12909_2021_3052_MOESM1_ESM.xlsx]

## Sheet: General
Authors	Title	Publication year	Journal	Key words	Country	Educational program	Independent variable	Purpose	Research question	Definition of flipped classroom	Mentioning Bloom's taxonomy	Level Bloom's taxonomy	Research design (1 = quasi-experimental, 2 = qualitative, 3 = mixed method, 4 = descriptive)	Research method (1 = survey, 2 = interview, 3 = experiment, 4 = observation, 5 = self-report)	Number of participants	Gender	Age	Ethnicity	Year of study	Duration of the intervention	Form of learning material pre-class	In-class activities	After-class activities	Follow-up	Conclusion	Notes
Angadi, Kavi, Shetty, Hashilkar	Effectiveness of flipped classroom as a teaching-learning method among undergraduate medical students-an interventional study	2019	Journal of Education and Health Promotion	Effectiveness, flipped class, medical students, students' perception	India	Medicine	effectiveness flipped classroom and perceptions of students and faculty	1) assess the effectiveness of flipped classroom activity as a teaching-learning tool as compared to conventional small group teaching (SGT) for the 2nd year medical undergraduate students and 2) to assess the perception of students and faculty on flipped classroom activity	/	Students watch recorded lectures for homework and complete their assignments, labs, and tests in class. Providing instructional resources for students to use outside the class so that class time is freed up for instructional activities. What is normally done in class and what is usually done as homework are interchanged.	Yes	Application	1	1, 3	98 (49;49)	/	/	/	2	Over a period of 6 months	Posting of study aids in the form of web source. - Brief introduction of the lecture topic. - Prerecorded videos related to the assigned topic	Objective type written pretest containing MCQ's. Discussion in the form of solving cases, completing the blak flow charts and problem solving activities which was plannend for 2h for each topic. At the end of the discussion supplemental information was provided by the facilitator for better understanding of its clinical relevance.	/	End-of module test short essay-type questions, which was conducted after 15 days of completion of all sessions. at the end of all sessions, a written feedback was obtained from the students who underwent FC activity and from the teaching faculty of the department regarding their perception on FC activity	Flipped classroom improved the student performance and learning experience effectively as compared to conventional SGT, and students’ response was also largely positive.	The key to the success of this approach is that students take responsibility for their own learning' + 1) increase in opportunities for interaction between students and facilitators with a shift in the responsibility for learning onto the students 2) the opportunity to revise the material and as many times as required 3) the freedom to prepare for the class at a time that suits them 4) the abilit…
Bakla	Learner-generated materials in a flipped pronunciation class: A sequential explanatory mixed-methods study	2018	Computers and Education	Flipped learning, pronounciation, learner-generated content, authoring tools, moodle	Turkey	English	learner-generated materials	1) investigate if learner-generated materials could promote active and inquiry-based learning in such a class and help develop positive attitudes towards flipped learning in general. 2) understand the role, perceived value and ease of using authoring tools used to build learning materials in facilitating inquiry-based active learning in the classroom.	1. What do the participants think about learner-generated materials, the software used to produce these materials and the flipped learning environment in which these materials were created and used? 2 What is the relationship between the participants' perceived digital literacy scores and (a) their task completion scores (calculated by dividing number of activities that the participants created b…	a paradigm shift that incorporates blended and hybrid learning as one of the promising practices in education. a pedagogical model which involves inversing the way that instruction is presented and homework is accomplished	Yes	Application	3	1.2	40	87.5 % (n = 35) female and 12.5% (n = 5)	85% (n = 34) between 18 and 20	/	1	20 weeks	short chapter or introductory videos	(a) pronunciation flashcards (in Quizlet/Studystack), (b) creating puzzles, matching exercises, multiple choice questions and so forth by using HotPotatoes, (c) creating web pages with explanations and embedded exercises (using authoring tools) or preparing web pages in Moodle and finally using online text-to-speech software.	Completing the exercises	Semi-structured nterviews	learner-generated materials produced using user-friendly authoring tools seem to be a good option for learners to get involved in research in a flipped class. The findings also revealed that although the learners reported mostly positive attitudes and that the higher and lower scorers (Moodle Scores) viewed the flipped learning model almost equally valuable, the higher scorers talked more positiv…	students are fond of producing their own materials by using digital tools. Asking students to produce digital content for learning got them to do research and encouraged them to collaborate with their peers.(a) it introduced an element of joy and (b) gave the participants a sense of achievement.
Beatty, Albert	Student perceptions of a flipped classroom management course	2016	Journal of Applied Research in Higher Education	Impact on grades, Intoduction to management course,	USA	Business	Student perceptions	1) to assess student perceptions of a flipped classroom model used in an introduction to management course. 2) to determine the relationship between student perceptions and student grades.	/	This approach emphasizes creating a more active learning environment by moving passive learning activities outside the classroom, and utilizing classroom time for active learning activities, such as interactive discussions, solving application-oriented problems, participating in group exercises, and more.	Yes	Application	1	1	189 (139;35)	/	/	/	1	15 weeks	Textbook readings and short video lectures	Application questions and discussions	/	/	significant differences in student perceptions of a flipped classroom model between successful (grades A-C) and unsuccessful (grades D-F) students 1) Successful students agreed that they would take another flipped class; unsuccessful students disagreed. 2) Overall, students reported that their interest in management increased as a result of this class. Successful students reported this more stron…	+ discussions helped application and learning concepts, pre-recorded videos helped learning concepts -shorter videos (75 min.)
Becker, Proud	Flipping quantitative tutorials	2018	International Review of Economics Education	Flipping, quantitative methods, small group teaching	UK	Economics	Perceptions and benefits	We show that, on the whole, student perceptions are positive towards flipping, and we demonstrate clear, qualitative, pedagogical benefits from flipping the classroom.	/	online clips are used to deliver new material to students (traditionally done in the classroom) while the classroom sessions are used to support students actually working on problems.	Yes	Application	3	1, 2	549 (181;208;160) 12 interviews	/	/	/	1.2	1 semester	A set of problems and an online clip with solutions	1) Query remaining issues 2) Solving problems in small groups	/	/	significant proportions of students display good studying behaviour as they watch pre-tutorial videos and work on questions and that, on average, students preferred this method of teaching over traditional classes. Several pedagogical advantages exist, including the opportunity to build higher level cognitive skills, and offering students the opportunity to work within small groups, jointly devel…	+1) opportunity to build higher level cognitive skills 2) offering students the opportunity to work within small grooups 3) extra resource made available in the form of videos to revision for examinations- those students who do not engage with the videos are unlikely to be able to develop these higher level skills, as they are missing the foundations.
Behmanesh, Bakouei, Nikpour, Parvaneh	Comparing the effects of traditional teaching and flipped classroom methods on midwifery students' practical learning: the embedded mixed method	2020	Springer Nature BV	Training techniques; flipped classroom; midwifery students; mixed methods	Iran	Medcine (midwifery students)	Flipped classroom	to compare the effects of traditional teaching and FC methods on midwifery students’ practical learning	1) The students’ attitudes towards both teaching methods were assessed at the beginning and also the end of the study intervention, while their satisfaction, knowledge and practice were assessed one month after intervention. 2) In the second phase (qualitative study), the student’s perspective about the weaknesses and the strengths of the both teaching methods were explored using the open-ended q…	It is a combination of lecture-based learning, participatory and active learning, and computer-based learning (Gilboy et al. 2015; Strayer 2012) and hence is considered as a type of blended learning. In FC, a teacher records his/her lecture as audio or video tapes and provides the tapes to students to listen or watch it before the class.	No	Applictation	3	1.3	34	female	19.02 ± 1.41	natives of Mazandaran province (59.9%)	1	1 course	one week before the session via video clips contain the learning of the intended techniques by instructor. Students were asked to watch the video clips during the week and write down their questions or problems respecting the techniques	At the beginning of the class, several questions were asked about the techniques to ensure their use of the provided materials and their questions, if any, were answered. After that, the instructor implemented the techniques and students watched the implementation. Finally, students personally practiced the techniques.	/	satisfaction, knowledge and practice were assessed one month after intervention via questionnaire, strength and weakness assessed via open ended questions	This study suggests that flipped classroom method promotes practical learning and also leads to positive learning among the first-year midwifery students.	Although FC is a strategy to create learner-centered learning environments, it is not a panacea for all learning-related problems. Moreover, further quantitative and qualitative studies are still needed to explore the potentials of this method and to develop strategies for its practical use in teaching.
Bingen, Steindal, Krumsvik, Tveit	Studying physiology within a flipped classroom: The importance of on-campus activities for nursing students’ experiences of mastery	2020	Journal of Clinical Nursing	active learning, flipped classroom, mastery, nursing education, physiology	Norway	Medicine (nursing)	the on-campus activities of the flipped classroom	To explore the on-campus activities of the flipped classroom and their role in nursing students’ experiences of mastering physiology.	1)How do nursing students experience on-campus learning activities in physiologyinstruction within an FC? 2)How can those learning activities support nursing students’ experiences of mastery?	In a flipped classroom (FC), the traditional model of classroom-based learning is reversed: the students are introduced to the learning material at home, and during classroom time, they complete assignments (Bishop & Verleger, 2013). Students watch online lectures off campus to gain knowledge which they can understand and retain. On campus, they complete exercises with teacher assistance, such as…	No	Application	2	2.5	23	both male and female, unspecified	23.1 years (range 19–45 years) and 22.4 years (range 19–35 years)	/	1	1 course	Online lectures including videos with drawings, illustrations and tekst, exercises and solutions, forum with opportunitiy to ask technical questions via the LMS	Seminars with group tasks before seminar (keywords, digital presentation of what is challenging to understand). Lectures including teacher’s review of students’ responses to quizzes and polls via the SRS.	Quizzes via mYouTime, SRS polls	Interview two days after examination	On-campus learning activities within a flipped classroom design seem to support students’ experiences of mastering physiology through experiences of understanding and of giving and receiving explanations and feedback. There appears to be a need to go beyond digital tools and establish a didactical framework which is able to incorporate the notion that students perceive educational technology diff…	It is important to support nursing students’ knowledge acquisition in bioscience and their development of confidence as these skills could enhance their clinical judgment in practice. Comprehension of bioscience is necessary to provide safe patient care and competent nursing.
Birgili, Seggie, Kiziltepe	Investigating the relationship between volitional strategies and academic achievement in a flipped learning environment	2019	Croatian Journal of Education	correlational study; flipped learning; higher education; self-regulated learning; teacher education	Istanbul	Teacher education	Volitional strategies	Determine whether there is a relationship between academic volitional strategies and academic achievement in a flipped learning environment.	Is there a statistically significant correlation between academic volitional strategies and academic achievement of students in a flipped learning environment?	asynchronous online lectures through which students learn outside the class and after that they meet with instructors, interact with them and their peers via in-class learning activities	No	Application, analysis, evaluation	1	1	30	3 males and 27 females	19-43	/	1	1 course	Study content and watch videos	1) Read articles or book chapters 2) write journals and reflections on the assigned readings related with basic teaching methods and techniques	/	/	The results showed a statistically significant positive relationship between AVSI scores and academic achievements.	The students should internalize academic rules, take responsibility, and learn to deal with the increased complexities of academic achievement. How a teacher motivates students by getting their attention, presenting the content, or helping them to present the content is of the utmost importance. It builds student confidence levels and achievement, which contributes to increased satisfaction. Inst…
Blair, Maharaj, Primus	Performance and perception in the flipped classroom	2016	Education and Information Technologies	Screencasts.Higher education.Flipped classroom.Student perception	Indie	Material Technology	Flipped format	Examines whether the flipped format improved thelearning experience in relation to exam performance and student perception.	/	inverted teaching structure in which instructional content is delivered outside class, and engagement with the content – skill development and practice, projects and the like – is done in class, under teacher guidance and in collaboration with peers	No	Application	3	1, 3, 2	64 (49; 15)	/	/	/	3	1 course	Screencasts	1) Adressing queries 2) Group work activities	Course work project	/	the flipped format led to a slight improvement in how students perceived the course and the lecturer’s reflection shows that they are keen to continue with the flipped format as it allowed more time for them to work with students at an individual level. While no significant change in relation to average cohort exam performance was found, fewer students in the flipped classroom achieved marks at t…	1) In transitioning to a student-centred classroom environment incorporating technology, students and staff should be encouraged to perceive the flipped format as needing different teaching and learning approaches. 2) A student-centred environment underscored by active learningby-doing would necessitate class attendance and participation which should therefore be encouraged. 3) The lecturer’s abi…
Boeve, Meijer, Bosker, Vugteveen, Hoekstra, Albers	Implementing the flipped classroom: an exploration of study behavior and student performance	2017	Higher Education	Flipped classroom.Study behaviour.Student performance.Learning regulation.Course evaluations.Resistance to change	Netherlands	Pedagogical science, Psychology	Flipped classroom	Explore student study behaviour throughout a flipped and a regular course.	1) How do students study throughout a flipped and a regularcourse? 2) To what extent is study behaviour in a flipped and a regular course related tostudent performance?	a means to support student learning in higher education by requiring students to prepare before lectures and actively engaging students during lectures.	No	/	3	1.3	Diary 176 (78; 98) Evaluation 173	16% males, 84% females	19.5	/	1	3 months	1) View a video 2) hand in a question about the material to be covered during the lecture	multiple choice question	/	/	1) students’ study behaviour in the flipped course did not appear to be very different from that of students in a regular course. 2) Study behaviour did not appear strongly related to student performance in both the flipped and the regular course. 3) some students experienced the flipped course design as intended to support their learning process. Other students, however, demonstrated resistance …	A 1)video lecture support learning 2) participation in lecture supports learning 3) procrastination prevented - 1) more student regulation desired 2) more passive explanation desired 3) student regulation necessary to benefit from lecture
Bouwmeester, de Kleijn, van den Berg, ten Cate, van Rijen, Westerveld	Flipping the medical classroom: effect on workload, interactivity, motivation and retention of knowledge	2019	Computers and Education	Computer-mediated communication, distance education and telelearning, improving classroom teaching	Netherlands	Medicine	Inclass activities	1) to explore medical student workload during homework activities 2) to examine in-class activities 3) to investigate student motivation 4) to determine retention of knowledge in flipped classrooms.	/	In the flipped classroom model students acquire foundational knowledge for example through watching weblectures and reading studybooks before deepening and applying this knowledge during in-class assignments such as analyzing case studies and undertaking collaborative group work.	No	Understanding	1	1.3	64 (28; 36)	64% female, 36% male; 67% female, 33% male	24.1; 23.1	/	/	1 course	1) watching recorded lectures 2) reading text in the online learning environment	1) solving assignments 2) Presenting real-life patients	/	Retention test and self-efficacy questionnaire	The in-class observations suggested more interactivity in flipped classrooms. All participating students reported similar workload during the course, whereas exam preparation after flipped classrooms was significantly less time consuming. Students in flipped classrooms reported higher scores for selfefficacy, whereas perceived autonomy was comparable to students learning in traditional classrooms…	educators who are about to implement the flipped classroom approach should be well aware of the amount of time involved for both students and teachers. Students need to adapt their learning approach and study habits to benefit from the flipped classroom model. It seems that flipped classrooms have more obligations compared to traditional teaching approaches, as students need to be prepared for ap…
Burkhart, Craven	Digital Workbooks in Flipped Nutrition Education: Student Perspectives’	2020	education sciences	flipped classroom; nutrition education; dietetics; blended learning	Australia	Medicine (nutrition)	FCA with a supporting PebblePad digital workbook	to explore students’ perceptions of the use of the digital workbook to develop and evidence knowledge and skills in nutrition courses designed and delivered with an FCA / (to investigate Australian undergraduate student satisfaction, frequency of use, engagement with, and usefulness of a digital workbook.)	/	In the flipped classroom approach (FCA), asynchronous pre- and post-class activities are combined with synchronous F2F activities	Yes	remember and understand for the prepare phase, apply and analyse for the participate phase and evaluate and create for the recap phase	1	1	39	more females (n = 36, 95%) than males (n = 2, 5%)	31 years (range 18–64 years)	/	1 + 2 + 3	3 courses (13 weeks)	digital workbook	class/workshop activities	asynchronous post-class self-directed activities	Online questionnaire following course	The use of a digital workbook in N&D education was well received and is an innovative approach to delivering courses taught with an FCA.	These findings are of use to educators considering the design and deployment of courses taught with the FCA. A well-designed digital workbook can assist students completing a course taught with an FCA. Educators need to carefully consider how and when feedback is provided to students to ensure students see the value in the digital workbook. It is also important for educators to clearly outline th…
Calimeris	Effects of flipping the principles of microeconomics class: does scheduling matter?	2018	International Review of Economics Education	flipped classroom, economic education, inverted classroom, undergraduate teaching, student evaluations, spacing, scheduling	USA	Economics	Course spacing	investigating the effects of flipping by course spacing.	/	Students first receive the lecture material outstide of the classroom, typically either through reading or videos, while during class time, they engage in active and hands-on learning.	No	/	1	1, 3	166 (73;93)	/	/	/	/	7 classes	Watch videos and make a quiz	Active learning activities, games, or experiments	/	/	students in flipped classes scored significantly higher on final exams compared to those in a traditional setting, and the effect of flipping did not vary with class spacing. Students in the flipped class setting reported significantly more active learning and were significantly more likely to recommend the professor to other students than those in a traditional setting; however, those in the fli…	+ allows students to engage in active learning during class time either individually, in pairs, or in groups.1) Class scheduling and class size had no significant effect on exam scores. 2) Instructors considering flipping their courses need not worry that scheduling will impact the effectiveness of flipping on student learning outcomes; however, students appear to respond more favorably to flippe…
Casselman, Atit, Henbest, Guregyan, Mortezaei, Eichler	Dissecting the flipped classroom: using a randomized controlled trial experiment to determine when student learning occurs	2020	Journal of Chemical Education	Chemical Education Research, First-Year Undergraduate/General, Multimedia-Based Learning,Collaborative/Cooperative Learning, Stereochemistry	USA	Chemistry	Time	compare the impact of the preclass online learning environment to the in-class collaborative activities typically done in a flipped classroom	1) How much of the student performance gains in a model flipped classroom intervention can be attributed to the preclass online learning? 2) How would the sequence of preclass online learning and in-person collaborative group problem solving impact student performance relative to the sequence of in-person passive lecture and individual homework problem solving?	blended learning scaffold in which some portion of the traditional in-class lecture is completed by students as preclass work in an online, asynchronous format, and some portion of the traditional individual homework is done via collaborative group work that is completed in the live classroom.	Yes	Application	1	2, 3	49 (15, 18, 16)	/	/	/	1	2 days	Watching videos in which quizzes were integrated	Working on a problem set	/	Interview	the online learning component appears to account for most of the improvement in posttest scores observed in the flipped classroom treatment.	focus its attention on improving the design of the online learning environment within the flipped classroom scaffold. If educational researchers and instructional designers can focus more attention on optimizing student learning for different types of learning objectives within an asynchronous online space, significant progress on improving student learning outcomes and success in introductory un…
Castedo, Lopez, Chiquito, Navarro, Cabrera, Ortega	Flipped classroom comparative case study in engineering higher education	2019	Computer Applications in Engineering Education	active learning, flipped classroom, problem-based learning, students' involvement	Spain	Engineering	Flipped classroom	1) to direct measure the effectiveness of a developed flipped classroom, coupled with a problem-based learning 2) to analyze whether the flipped methodology is able to decrease class absenteeism and increase the percentage of students attending exams 3) to investigate the students’connectivity habits with regard to digital video resources (YouTube) and the effectiveness of watching videos 4) to e…	/	key elements of the flipped methodology include (1) student contact to new material and knowledge prior to face-to-face class; (2) some kind of incentive to encourage students to prepare for class and ways to measure their understanding; and (3) time for students to familiarize themselves with the in-class activities.	Yes	Application	3	1.3	152 (80; 72)	/	/	/	2	1 course	1) Book 2) Slides 3) Videos	1) Explanations of the most frequent failures in the questionnaires 2) Cooperative work to solve problems/exercises 3) Common resolution of the exercises	/	/	the flipped-classroom model has a direct impact on student learning (or grades), especially in students with a high degree of involvement (with grades about 1.5 points higher). In addition, the grades standard deviation values were lower (in about one point), ensuring a better general students level. The students are a little reluctant to this new methodology, but thanks to it, they tend to work …	the students’ perception of the flippedmethodwere that it requiresmore effort and hours in comparison with other subjects. It should be borne inmind that these results may be influenced by the refusal to accept new models due to the old habits of passive learning. It would be better if a greater number of subjects use active learning methodologies.
Chan, Lam	Student's perception on initial experience of flipped classroom in pharmacy education: are we ready?	2020	Innovations in Education and Teaching International	flipped classroom, pharmacy education, learning culture, Malaysia teaching and learning	Malaysia	Pharmacy	Acceptance level, perception, and first experience	explores (1) the acceptance level of the FC model among pharmacy undergraduate students in a local university; (2) to access students’perceptions towards the effectiveness of FC, as well as (3) students’first flipped experience and its impact on their learning experiences with FC.	/	a technology-supported pedagogical innovation which consists of two main components: the direct individual instruction and the interactive group learning activities inside the classroom	No	/	1	1	256	/	/	/	2,3,4	Almost 2 months	/	/	/	/	there was a low degree of acceptance and unfavourable impressions of flipped classroom among students. The reasons were identified to be the inappropriate use of the flipped methodology and the increase of student workload.	The instructor who uses this method is crucial in shaping or modifying the learning trend
Chang, Hwang	Facilitating Students' Critical Thinking and Decision Making Performances: A Flipped Classroom for Neonatal Health Care Training	2020	Educational Technology & Society	Flipped classroom, Flipped learning, RSI, Critical thinking, Decision making	Taiwan	Medicine (nursing)	RSI (Recognize, Summarize, Inquire)-based flipped classroom	an explorative study was designed to probe the effectiveness of the proposed approach in a nursing case-based training course	1)Can the RSI-based flipped approach better improve the nursing students’ learning achievement in neonatal assessment than the conventional flipped approach? 2) Can the RSI-based flipped approach better improve the nursing students’ self-efficacy in neonatal assessment than the conventional flipped approach? 3) Can the RSI-based flipped approach better enhance the nursing students’ critical think…	The flipped classroom is a blended learning mode in which students generally learn with instructional materials in an individual space before the class, so that teachers can guide them to practice, discuss, or apply knowledge in the group space (Bergmann & Sams, 2012; Bhagat, Chang, & Chang, 2016; Lo, Lie, & Hew, 2018).	No	/	1	3	36 (18;18)	/	21	/	/	1 course	RSI procedure: to recognize the key concepts in the instructional videos, summarize what they had learned, propose questions, and inquire by in-depth thinking or seeking evidence. In the conventional mode, the students were asked to watch videos and take notes, do some exercises, and complete a learning sheet prepared by the teacher by answering a set of questions based on what they had learned f…	neonatal assessment training	/	post-test and post-questionnaires	The findings reveal that the RSI-based flipped classroom promoted the students’ learning achievement, self-efficacy, critical thinking, and satisfaction more than the conventional case-based training did.	In case-handling training courses, such as nursing skills training, the RSI-based flipped classroom learning could be promising for those courses aiming at training students’ competences of dealing with cases. As a consequence, it could be crucial to apply the approach to other courses and collect more data to further evaluate its usefulness in the future. It is also crucial to probe whether usin…
Cheng, Lee, Chang, Yang	The 'flipped classroom' approach: stimulating positive learning attitudes and improving mastery of histology among medical students	2017	Anatomical Sciences Education	microscopic anatomy education; histology education; medical education;undergraduate education; flipped classroom; students’ perceptions	China	Medicine	Flipped classroom	assess the effectiveness of the flipped classroom teaching approach in improving student learning outcomes.	/	a possible alternative model,where traditional lectures in the classroom and homework ele-ments after class are temporally swapped	No	Application	1	1.3	111 (87;24)	(37.9% male, 62.1% female); (41.7% male, 58.3% female)	18.93; 18.88	/	1	1 course	1) Video lectures 2) Embedded quizz	1) Feedback 2) Short summary, 3) view slides, 4) in-class activities 5) faculty assessment	1) Discussion forum 2) Self-exam 3) Wiki homework 4) Peer assessment	Questionnaire	1) The test scores for the flipped classroom participants were found to be significantly higher compared to non-participants in the control group. 2) Most of the flipped classroom participants undertook relatively more earnest preparations before class and were actively involved in classroom learning activities. 3) The teachers were also found to have more class time for leading discussions and d…	most of the flipped classroom participants engaged in active pre-class learning and maintained a high level of concentration during in-class activities. Moreover, the instructors themselves became transformed from their previous role of delivering rote didactics to serving as guides and mentors, which may also play an important part in the success of the students.
Chien, Hsieh	Exploring university students' achievement, motivation, and reciptivity of flipped learning in an engineering mathematics course	2018	International Journal of Online Pedagogy and Course Design	Flipped Classroom, Higher Education, Learning Achievement, Learning Motivation, Receptivity	Taiwan	Engineering	Achievement, motivation, and receptivity	1) exploring students’ learning achievement, motivation, and receptivity towards the flipped classroom in a university engineering mathematics course with a quasi-experimental design. 2) the study compared a half-semester flipped classroom and a traditional classroom where by the experimental class reverted to the traditional format after the midterm for assessing students’ receptivity towards tw…	1) Did students in a university level flipped engineering math course perform better than those in a traditional lecturing setting with respect to learning achievement and motivation? 2) What are the challenges for flipped engineering learning at the university level? 3) What is students’ level of receptivity for an engineering mathematics course that begins as a flipped classroom and then return…	Video lectures at home along with interactive learning activities during class time	No	Application	3	1, 2, 3	60 (24;26)	35 males, 25 females	/	/	3	1 semester	View lecture videos	1) Solving questions 2) Working on exercices	/	/	student learning achievement and motivation were improved according to assessment scores by the application of the flipped classroom. However, student’s receptivity towards flipping varied because of the large amount of time and effort spent on the course. Students in the experimental group also showed insignificant differences after returning to a traditional classroom.	Advantages and disadvantages of the flipped classroom are represented in Table 4 page 37. There is a need for an online flipped-classroom platform for real-time interaction; moreover, a big data system behind the platform is needed for learning analytics. Students’ learning behaviors, such as the frequency of video clicks, the duration of video viewing, the frequency and duration of repeated view…
Cho, Park, Lee	Student characteristics and learning and teaching factors predicting affective and motivational outcomes in flipped college classrooms	2019	Studies in Higher Education	Flipped learning; academicemotion; motivation; self-efficacy; teacher facilitation	South Korea	Diverse	Student characteristics as well as learning and teaching factors	identify meaningful factors of theflipped classroomthat predict students’affective and motivational outcomes. In particular, the study was focused onthree student factors–gender, age, and prior achievement–and four learning and teachingfactors: (a) the quality of preview materials, (b) peer interactions, (c) teacher facilitation, and (d)student participation in learning activities. Affective and …	1) To what extent do student characteristics and learning and teaching factors predict studentenjoyment inflipped classrooms? 2) To what extent do student characteristics and learning and teaching factors predict studentboredom inflipped classrooms? 3) To what extent do student characteristics and learning and teaching factors predict student self-efficacy for learning inflipped classrooms?	course materials are made accessible to students online prior to in-class sessions in a video or conventional format, such as book chapters and research articles, so that in-class time can be freed up for more active and higher-order learning activities	No	Application	1	1	350	85 males and 265 females	21.85	/	/	16 weeks	Preview materials (instructorcreated videos, YouTube videos, and news or research articles) videos, YouTube videos, and news or research articles)	Activities and group discussions	Long-term group project		enjoyment was predicted by the perception of preview materials, teacher facilitation, and participation in learning activities. Boredom was predicted by the perception of preview materials and participation in learning activities. Self-efficacy was significantly explained by both student characteristics and learning and teaching factors.	preview learning materials, interaction with peers, teacher facilitation, and classroom participation should be carefully considered in the design of flipped classrooms and supported by instructors for successful implementation.
Chutinan, Riedy, Park	Student performance in a flipped classroom dental anatomy course	2018	European Journal of Dental Education		America	Medicine, dentistry	Flipped classroom	The purpose of this study was to assess dental student learning in a dental anatomy module between traditional lecture and flipped classroom cohorts.	This study compared student learning on three assessments (tooth waxing, tooth identification and written examination) in a dental anatomy module between a traditional lecture cohort and a flipped classroom cohort.	The flipped classroom cohort is an instructional strategy in which foundational content is available to students online outside of the classroom, enabling the instructor to engage students in group discussion and interactive student-centred learning activities during class time to promote application of the material4 and to help them develop the ability to analyse, synthesise and evaluate content…	Yes	Application	1	1.3	140 (70;70)	/	/	/	2	1 module	review a dental anatomy lecture video, study the required dental anatomy textbook and take a brief quiz prior to each of the five classes	Presentation of topic, class discussion, post-quiz questions, labatory sessions + hand skills exercises	/	comprehensive written examination	The flipped classroom cohort promoted students’ individual learning and resulted in improved students’ performance on immediate evaluation but not on the end of the course evaluation.	Redesign of courses to include a new pedagogical approach should be carefully implemented and evaluated for student’s educational success.
Comber, Van den Bos	Too much, too soon? A critical investigation into factors that make flipped classroom effective	2018	Higher Education Research & Development	Flipped Classroom; learning; learning gain; psychology	UK	Psychology	Flipped classroom	presents data collected from interviews with 14 UK-based undergraduate students, investigating their perceptions of participating in a series of FC sessions	1) How do students actually learn from FCs? 2) Why, despite claims regarding learning gain and other positive outcomes, did so fewstudents attend these FC sessions?	providing instructional materials (recordings of lectures, key readings) prior to students attending classes, then using face-to-face classroom time to engage in more active, frequently enquiry-based activities based around the instructional materials.	No	Application	2	1, 2	14 interviews, 46 survey	/	/	/	2	1 module/10 sessions	watch the weekly videos, complete associated short tasks	group activities that built on the tasks completed in advance.	/	Questionnaire	the FC format discouraged a significant number of students from attending. However, students who did attend the flipped classes reported valuing the resultant learning opportunities and enjoying the experience.	Important precursors: 1) practical factors including opportunities for engagement, opportunities for peer learning, staff moderation, staff creating the right atmosphere, sufficient time, scheduling FC classes and the availability of technology. 2) person factors, including staff attitude towards the FC and student characteristics, self-awareness of their own learning and willingness to undertake…
Dehghanzadeh, Jafaraghaee	Comparing the effects of traditional lecture and flipped classroom on nursing students' critical thinking disposition: A quasi-experimental study	2018	Nurse Education Today	Thinking; Critical; Active learning; Lectures; Students; Nursing; Education; Nursing	Iran	Medicine, nursing	Flipped classroom	The present study aimed to compare the effects of traditional lecture and flipped classroom on Iranian nursing students' critical thinking disposition	/	Flipped classroom is a teaching method which substitutes individual learning for group learning in a dynamic, interactive environment where the teacher guides students to understand and use concepts.	Yes	Application	1	1.3	85 (43;42)	female (83.5%), male (16.5%)	19.87(1.35)	/	2	1 course (8 weeks, once per week lessons)	DVD content and materials from the textbook	Each session consisted of a quiz en clinical scenarios in student groups, group discussions	/	post-test	This study shows the positive effects of flipped classroom on nursing students' critical thinking disposition.	FC actively involves students in learning activities both before and during classes. Of course, FC does not affect the maturity and the innovativeness domains of CTD. Teachers can enhance the effectiveness of FC by providing electronic contents to students at least 2–3 weeks before the course onset. Further studies are needed to produce more credible results.
Dooley, Frankland, Boller, Tudor	Implementing the Flipped Classroom in a Veterinary Pre-clinical Science Course: Student Engagement, Performance, and Satisfaction	2018	Journal of Veterinary Medical Education	blended learning, technology, flipped classroom, videos, active learning, case-based learning, pre-clinical veterinary science	Australia	Medicine (veterinary medicine)	Flipped classroom	This study compared two cohorts of students: those who experienced a traditional didactic lecture delivery format, and those who accessed the core learning materials online.	We evaluated the effects on student academic performance, student satisfaction, and engagement with learning materials, with the aim of providing more robust evidence to veterinary educators on the efficacy of this approach to teaching pre-clinical science.	In a flipped classroom, students are first presented with course content before they enter class, and class time is used for active learning activities, often involving small-group problem solving.	Yes	Application	3	1,2,3	414 (TD cohort comprised 145 undergraduate and 72 graduate students, and the FC cohort, 137 undergraduate and 60 graduate students)	/	/	/	undergraduates and first year graduates	1 course (24 weeks)	weekly core content via approximately eight short (5–15 minute) video segments complemented by approximately six online learning activities. The complementary learning activities included quizzes (multiple-choice and short-answer with feedback guidance provided), image-based interpretation questions, short scenario activities, calculation-based activities, and interpretation of scientific articles	live classes structured as small group case-based learning activities that engaged students working in groups of five to seven on applied problems of relevance to the weekly online materials.	At the end of each week, an interactive face-to-face feedback session was held, where the lecturer provided feedback on the learning activities of the week and answered any student questions.	Assessment, survey, student focus groups	This study demonstrated that a transition to online learning resources in a flipped classroom format improved aspects of student academic performance, satisfaction, and engagement in a pre-clinical sciences course.	This study revealed some of the challenges associated with achieving adequate student preparation for class using online resources. The outcomes of this study have implications for veterinary educators considering the design and development of new online learning resources.
Dooley, Makasis	Understanding Student Behavior in a Flipped Classroom: Interpreting Learning Analytics Data in the Veterinary Pre-Clinical Sciences	2020	education sciences	flipped classroom; learning analytics; data; online; video; veterinary education	Australia	Medicine (veterinary medicine)	Flipped classroom	The objective of this study was to examine patterns of students’ behavior in interacting with online learning materials in a flipped classroom delivery mode, and to evaluate if these patterns of behavior were linked to academic outcomes.	Using three key parameters, this exploratory study investigated how the time of first access to online study materials, the number of online study sessions, and the size of study sessions (number of topics accessed) related to the academic outcomes (final course grade) achieved by students.	students are provided with learning materials before attending class, and are required to undertake preparatory study prior to attendance. Classroom time is allocated to engaging students in synchronous active learning activities.	No	Application	1	3	228	/	/	/	undergraduates and first year graduates	1 course (24 weeks)	weekly core content via approximately eight short (5–15 minute) video segments complemented by approximately six online learning activities. The complementary learning activities included quizzes (multiple-choice and short-answer with feedback guidance provided), image-based interpretation questions, short scenario activities, calculation-based activities, and interpretation of scientific articles	live classes structured as small group case-based learning activities that engaged students working in groups of five to seven on applied problems of relevance to the weekly online materials.	At the end of each week, an interactive face-to-face feedback session was held, where the lecturer provided feedback on the learning activities of the week and answered any student questions.	Assessment	The study revealed patterns of student access changed throughout the course period, and most students did access their study materials before the relevant classroom session. Using k-means clustering as the algorithm, consistent early access to learning materials was associated with improved academic performance in this context.	Insights derived from this study informed iterative improvements to the learning design of the course. Similar analyses could be applied to other higher education learning contexts as a feedback tool for educators seeking to improve the online learning experience of their students.
Estriegana-Valdehita, Plata, Medina-Merodio	Educational technology in flipped course design	2017	International Journal of Engineering Education	flipped classroom; online learning environment; educational technology; virtual laboratories; game-based learning; videos; mobile devices	Spain	Computer	Active learning and innovative learning tools	1) an evaluation of whether the active learning approach of the flipped classroom or inverted classroom has led to a significant improvement in learning achievement. 2) evaluate whether innovative learning tools such as virtual or online learning environments, virtual laboratories, educational videos and game-based learning techniques have had a significant impact on learning. 3) To explore the e…	1) Has the flipped classroom approach led to a significant and positive improvement in students’ learning experience and satisfaction compared to the traditional face-to-face approach? 2) In terms of academic outcomes, have the students in a flipped learning approach achieved better results than in a traditional face-to-face approach? 3) To what extent have ICT affected the implementation of the …	teachers provide students with learning resources, usually video lessons; the students can work, watch or listen at home repeatedly and at their own pace and have opportunities to think about them in depth. Later, in the classroom, teachers can address problems, recognize students who are struggling, and can give these students the attention they need.	Yes	Application	1	1, 3	493 (334; 159)		/	/	1	1 course (over 3 years)	Completing activities and watching videos	Participatory activities by means of mobile devices	/	/	learning achievement and performance in terms of qualifications were higher in the experimental groups, where the flipped classroom approach using technological resources was adopted, than in the control groups, where the traditional lecture approach was used. A significant positive effect on participation, engagement and student satisfaction was also identified.	In this study, computer simulations, virtual laboratories, interactive activities and educational videos have been applied and integrated in an online environment devised from scratch. These unconventional educational tools have facilitated self-learning, enhancing students’ flexibility when choosing the place, time, and pace for learning, and allowing them to catch up if they miss a class. Furth…
Evarista-Chiyong, Mattos-Vela	Flipped learning for teaching biostatistics to peruvian dental students.	2019	Journal of oral research	Learning; education, distance; education, dental; reversal learning; students, dental; Peru	Peru	Medicine	Flipped classroom+H92	To evaluate the effect of the application of a flipped learning model for teaching biostatistics to dental students in a Peruvian public university	/	The flipped learning model philosophy is based on the notion that simpler abilities and competences like memory and understanding could be developed without the direct guidance of a tutor.	Yes	Application	1	1.3	63 (32;31)	Male 40.6% and female 59.4%	20.90 years (SD 2.90)	/	4th term	1 course	20-minute videa and reading material	Activiteits mainly hands-on, problem solving, discusion and group work with classmates	/	learning evaluation in its cognitive, procedural and attitudinal	the flipped learning method achieved a higher content learning in the second unit, compared to the master class model.	/
Goh, Ong	Flipped classroom as an effective approach in enhancing student learning of a pharmacy course with a historically low student pass rate	2019	Currents in Pharmacy Teaching and Learning	Flipped classroom, quasi-experimental design, sterile preparations, low pass rate, ANCOVA, Malaysia	Malaysia	Pharmacy	improving student learning and academic performance	to investigate the effectiveness of the flipped classroom in improving student learning and academic performance in a course with a historically low pass rate.	/	Students are required to review lecture content, usually prepared in a video lecture, prior to class. In the classroom, educators are able to engage students through interactive learning activities to stimulate higher order thinking. The learning method shifts the emphasis from purely instructional educators to self-directed learning among students.	Yes	Higher-order skills	1	1.3	74;63)	106 female, 31 male	/	/	2	/	Voice-over powerpoints, lecture outlines, slides, learning outcomes, reading materials, quizzes	Analogical learning and team discussion	/	Online games	Student performance on the final exam was significantly higher in the flipped classroom group. The lowest-scoring students benefitted the most in terms of academic performance. More than two-thirds of students responded positively to the use of the flipped classroom and felt more confident while participating in classes and tests.	for the flipped classroom to be succesful, the role of educators, the feasibility of the approach and the acceptance of students were important.
Gonzaléz-Goméz, Jeong, Rodriguez	Performance and perception in the flipped learning model: an initial approach to evaluatie the effectiveness of a new teaching methodology in a general science classroom	2016	Journal of Science Education and Technology	Inverted methodology General scienceteaching Pre-service teacher students Teaching methodology	USA	Teacher education	Flipped classroom	Evaluate the effects of the flipped classroom on the students’ performance and perception of this new methodology.	/	a type of blended learning in which the traditional class setting is inverted. Lecture is shifted outside of class, while the classroom is employed to solve problems or doing practical works through the discussion/peer collaboration of students and instructors.	No	Application	1	1, 3	103 (51;52)	/	/	/	2	1 course	Video lessons, quizzes,	Working on problem sets, small group discussions and case studies,	/	Questionnaire	A statistically significant difference was found on all assessments with the flipped class students performing higher on average. In addition, most students had a favorable perception about the flipped classroom noting the ability to pause, rewind and review lectures, as well as increased individualized learning and increased teacher availability.	+ video lessons and multiple-choice online quizzes
Gopalan	Effect of flipped teaching on student performance and perceptions in an Introductory Physiology course	2018	The American Physiological Society	flipped teaching; lecture-based teaching; student perceptions; student performance	VS	Medicine	Flipped teaching	This study was aimed to test the impact of FT on student performance, comparing scores from quizzes and major exams with those of five semesters of lecture-based UF teaching	/	Flipped teaching (FT) is one form of active learning that offers a solution to the concern of adequate content coverage because it shifts lecture out of the classroom in the form of assigned homework, and class time is spent implementing and processing the content.	Yes	quiz = comprehension, group activity application, analysis and/or interpretation questions	1	1.3	653	/	19-23	/	2	1 course	at least 48 h before the scheduled class, students in the FT group received guided readings, lecture PowerPoint slides, and a lecture video and a quiz.	review of lecture and after that a daily group activity: each group activity typically included five application, analysis, and/or interpretation questions. Once theclass completed group work, the instructor discussed these questions and answers.	/	exam grades, questionnaire for student perception	In conclusion, the study results suggest FT helps students engage in learning and improves their academic performance. The study also demonstrates that a majority of students view the FT method of teaching positively.	Although students may require time to adjust to the FT style, replacing traditional lecture-based UF teaching with FT that utilizes student-centered strategies brings valuable differences to their performance and perception.
Hao	Exploring undergraduates' perspectives and flipped learning readiness in their flipped classrooms	2016	Computers in Human Behavior	Flipped learning, Flipped learning readiness, Individual difference, Higher education	Taiwan	Teacher education	Perspectives and readiness	Investigated undergraduates' perspectives of flipped classrooms, their flipped learning readiness, and individual characteristics.	1) What are undergraduate students' per-spectives of theirflipped classrooms? 2) What are the levels of undergraduatestudents' learning readiness inflipped classrooms? 3) What are the relationships between stu-dents' personal characteristics and their level of readiness?	reverses the learning process from the traditional classroom by having students review learning materials before coming to class. Later, during a class session, teachers will guide students through homework assignments, problem-solving exercises and peer interaction sessions, in order to promote differentiated instruction, personalized learning, and high-order learning	Yes	Application	3	1	84	79.1% female 20.9% male	/	/	1.2	1 semester	watch online videos on YouTube, listen to recorded audios on the Moodle platform, read textbooks, and/or utilize online resources on the Internet	Quizz, discussions, and group-based tasks	Reflect upon tasks and issues and update portfolio content	Survey	Students showed particular preferences for the “Bring Your Own Device” and the Instant Response System features of the flipped classroom. Approximately 60% agreed with the idea of flipped classrooms, but only 39% agreed that the flipped classrooms met their learning needs. Their readiness levels for flipped learning were moderately above the average levels, and males or juniors (compared with fre…	+ 1) recognition of students' learning needs 2) more interaction in classes 3) more effective use of class time 4) enriched learning materials 5) development of self-directed learning readiness - 1) requirement of self-discipline 2) requirement of certain levels of prior knowledge and academic motivation 3) requirement of the instructor's intensive monitoring for group interaction less learner co…
He, Holton, Farkas	Impact of partially flipped instruction on immediate and subsequent course performance in a large undergraduate chemistry course	2018	Computers & Education	Flipped instruction, Chemistry, Performance, Motivation, Perception	USA	Chemistry	Flipped classroom	Examine the treatment effect of flipped instruction on student immediate and subsequent course performance, measures on student motivation and perceptions are also included.	1) Did our current implementation offlipped instruction increase student performance as measured by thefinal exam performancein the present class and the overall grade in a subsequence class? 2) Did the change to a partiallyflipped classroom, positively impact student motivation and their perceptions of course quality andeffectiveness?	stage pre-class learning of new material at home to free up precious in-class time for more teacher-guided practice and problem solving.	No	Application	1	1.3	500 (277; 223)	/	/	/	1	fall 2014 and fall 2015 (ten week)	Video and assignment	partially flipped (15 minutes student-centered and 35 minutes lecture): quiz, review content, solve problems in small groups. Flipped (35 minutes student-centered and 15 minutes lecture): solving problems	completing homework	grades from a subsequent course	it had an overall positive effect on student grades in a subsequent course with presence of interaction effect favoring students with lower high school GPA. By implication, the partially flipped course structure has the potential to bridge the achievement gap over time. Similarly, flipped instruction had an overall positive effect on end-of-quarter student motivation, and academically weaker stud…	students rated the partially flipped course higher in all three aspects, i.e., instructional clarity, instructor quality, and overall course quality. 1) reduced pre-class workload and the introduction of associated assignments and quizzes have ensured desirable pre-class study compliance. 2) gentle introduction of the flipped pedagogy
Heo, Chun	A study on the effects of mobile-based LMS on flipped learning: focused on the affective pathway in pre-service teachers education	2016	International Journal of Software Engineering and its Applications	Mobile-based LMS, Flipped Learning, affective pathway, Pre-service Teacher Education	South Korea	Mathematics	mobile-based LMS	1) investigate the effects of flipped learning focused on a problem-solving approach on the affective pathway. 2) examines the ways in which mobile-based LMS facilitatesflipped learning compared to the PC-based Web environment	1) Does the mobile-based LMS facilitate flipped learningcomparedtothe PC-based Web environment? 2) Does the flipped learningmodel focused on problem solving have an effect on developing a positivelyaffective pathway? 3) Can the instructional design of this study help to overcome negative local affects?Figure 1 illustrates the process of the study.	Flipped learning reverses the traditional instructional environment by delivering class materials as homework and providing various kinds of student-centered learning opportunities, such as group activities, discussions, and asking questions in the classroom.	No	Application	2	1, 5	37	26 male, 11 female	/	/	2	6 weeks	1) Watching video-clips 2) Self-reflection journal (sumarizing video-clips and posing a problem), 3) Posting a question to Q&A board in the LMS	1) Quiz 2) Mini-lecture 3) Group activity 1 4) Sharing with whole class 5) Group activity 2 6) Sharing with whole class 7) Summary & Conclusion	1) Proposing opinions 2) Asking questions	/	students gained high self-esteem, motivation, and interest regarding academic activities, which eventually cultivated a positive local affect. Furthermore, there was convincing evidence of changes from the “flipped classroom” to “flipped learning”, where students were able to take advantage of the mobile-based LMS. Compared to the PC-based Web environment, students were able to overcome the limit…	instructors need to continuously improve their teaching methods in flipped learning based on the understanding of students’ characteristics and needs. Student-oriented collaborative learning can prove its worth when the instructor interacts with students via face-to-face communication as well as online feedback and discussion board of the LMS.
Huang, Hew, Lo	Investigating the effects of gamification-enhanced flipped learning on undergraduate students' behavioral and cognitive engagement	2019	Interactive Learning Environments	Flipped classroom;gamification-enhanced;behavioral engagement;cognitive engagement;higher education setting	China	Information science	Gamification	examine whether gamification can enhance student engagement in aflipped course.	1) What is the effect of gamification on students’behavioral engagement in out-of-classflippedlearning activities? 2) What is the effect of gamification on students’cognitive engagement in out-of-classflippedlearning activities?	an instructional model where “students gain first exposure to new material outside of class, usually via reading or lecture videos, and then class time to do the harder work of assimilating that knowledge, perhaps through problem-solving, discussion or debates”	Yes	Application	1	3	96 (48;48)	/	/	/	1	2 years (10 weeks)	1) Watch videos 2) Read materials 3) Complete pre-class thinking tasks 4) Quiz	1) Follow-up elaboration 2) Problem solving 3) Discussion	Quiz	/	students in the gamification-enhanced flipped learning group were more likely to complete the preclass and post-class activities on time than those in the non-gamified flipped learning group. Students in the gamification-enhanced flipped learning group also produced higher quality artifacts than the non-gamified flipped learning group in the pre-class thinking activities. Moreover, students in th…	1) the theory-based GAFCC ( Goal, Access, Feedback, Challenge, Collaboration) framework can effectively enhanced students’ behavioral and cognitive engagement in the out-of-class activities of our flipped course. This framework therefore offers instructors a solution to address the problem of student disengagement in pre and post-class activities. 2) the crucial need for an instructor to establis…
Hwang, Chang	Facilitating decision-making performances in nursing treatments: a contextual digital game-based flipped learning approach	2020	Interactive Learning Environments	Digital game-based learning; contextual learning; nursing education; flipped learning; decision making	Taiwan	Medicine (nursing students)	Game-based flipped learning approach (GBFL) vs video-based flipped learning approach	The present study aimed to explore the situation of intravenous injection flipped learning and the effectiveness of the game in a nursing school in northern Taiwan	(1) Does the GBFL approach better increase students’learning achievement when compared to video-based flipped learning for intravenous injection training? (2) Does the GBFL approach better promote students’learning motivation when compared to video-based flipped learning for intravenous injection training? (3) Does the GBFL approach better enhance students’learning attitude when compared to video…	Flipped learning enables students to gain basic concepts through instructional videos before the class, and hence allows much more time for practice and interaction with teachers in class. Contextual learning is a teaching approach which plays an important role in medical education, including providing a simulative environment for knowledge application, and enables students to repeatedly practice…	Yes	Application	3	1,2,3	56 (28;28)	/	20	/	2	1 course	gaming module and a 60-minute Objective Structured Clinical Examination (OSCE) to make decisions for different cases as well as practice the skills of intravenous injection.	In the classroom practice activity, the students brought their learning sheets and carried out group discussion with the teacher for the cases they had dealt with. Moreover, they were required to address the problems they had encountered in the before-class stage.	/	After the learning activity, the students took the post-test and completed the same questionnaires of learning motivation, learning attitudes, flow experience and critical thinking tendency. Finally, five students from each group were randomly chosen for the interview.	From the experimental results, it was found that the students learning with the proposed approach showed better intravenous injection comprehension as well as higher learning achievement, learning motivation, learning attitudes, flow experience and critical thinking tendency than those learning with conventional flipped learning	All in all, the main contribution of this study is that it illustrates the effectiveness of incorporating the contextual gaming approach into flipped nursing training. This attempt echoes the point of Shin et al. (2015), who indicated that nursing instructors must find innovative ways to promote effective learning to enhance students’higher order thinking as well as their nursing skills. The prop…
Hyypiä, Sointu, Hirsto, Valtonen	Key components of learning environments in creating a positive flipped classroom course experience	2019	International Journal of Learning, Teaching and Educational Research	flipped classroom, higher education, learning environment, learning experience, mixed-methods research	Finland	forestry, physics, biology, education,and medicine	Learning environment	students’ satisfaction with the FC approach in terms of their perspectives regarding the key components of learning environments, using a mixed-methods approach.	1) Howisstudents’ level of satisfaction with theflipped classroom approach related tothepedagogical, social,and technological dimensions of learning environments? 2) How do students describetheirpreferred learning environments in the flipped classroom context?	an example of blended learning where students prepare for face-to-face meetings by familiarizing themselves with supportive pre-material, such as online video lectures. This enables the face-to-face meetings to focus on challenging topics and higher-level cognitive activities through collaborative knowledge-building practices.	/	/	3	1	414	300 female, 114 male	26.19	/	Different (232 1st year)	/	/	/	/	/	students with different levels of satisfaction with the FC courses differed significantly in terms of their perspectives regarding the guidance received in the FC study method, teaching aimed at understanding, teachers’ pedagogical content knowledge, the creation and maintenance of a safe course atmosphere for learning, support from peers and teachers, and the use of technology in learning.	attention should be further paid to these areas in teacher training in preparation for deploying the FC approach (pedagogical practices in class, curriculum work, student's guidance and counseling practices, technology in education, assessment practices). the importance of the teacher’s role, as the teachers’ actions exerted an influence on students’ positive experience with regard to each of the…
Jensen, Holt, Sowards, Ogden, West	Investigating strategies for pre-class content learning in a flipped classroom	2018	Journal of Science Education and Technology	Flipped classroom.Undergraduate.Active learning.Content learning	USA	Biology	Strategies pre-class content learning	Three methods of pre-class learning are tested.	what is the differential effectiveness of these strategies?	learning of basic content is shifted before class while in-class time is used for concept application.	Yes	/	1	3	657	/	/	/	Different years	1 course (2 instutions = 2 courses)	1) interactive tutorials 2) video lectures or 3) non-interactive textbook-style readings followed by an assessment	/	/	/	video lectures offer a small advantage to overall student learning over interactive tutorials or textbook-style readings. Although our two populations differed in their ability to effectively learn from pre-class activities, through a student-centered flipped classroom approach, students at both institutions demonstrated equal learning gains by the final assessment	the method for pre-class content learning may play a differential role in effectiveness, with the Video Lecture strategy being superior to interactive or textbook-style readings on final assessment performance.
Jin	A case study of interaction analysis between flipped classroom and traditional classroom	2016	RISTI - Revista Iberica de Sistemas e Tecnologias de Informacao	interaction analysis, Flipped classroom, second language, teaching	China	Applied chemistry	Case study	compare the teacher-students interactive behavior characters between flipped classroom and traditional classroom in advanced second language class.	1) What are the characters of teacher-student interaction in language learning Flipped Classroom Model (FCM)? 2) What are the characters of teacher-student interaction in language learning Traditional Classroom Model (TCM)? 3) By comparing the different characters of teacher-student interaction in FCM and TCM, explore whether FCM has the advantage to stimulate students’ language learning.	a learning approach in which foundational content is offloaded for students to learn on their own before class, while instructor engages students in active learning exercises in class	No	Application	1	4	80 (40;40)	/	/	/	1	/	1) Video 2) Learning materials 3) Tekst related questions 4) Class presentation	1) Checks video comprehension 2) assist text-reading 3) class presentations and discussion	Homework	/	the flipped classroom can provide students more language feedback in classroom real activity communication, therefore encourage active language learning.	FCM may have the advantages in encouraging students to participate actively in class activities, and provides more opportunities in real language output while giving timely useful language feedback
Jitjumnong, Suksakulchai	Comparison study of student's learning achievement between the flip classroom with and without group management	2019	International Journal of Information and Education Technology	Flipped classroom, group management, social strategy, satisfaction, learning achievement	Thailand	Electrical Education	Group management	compare the learning achievement of the flipped classroom with and without a group management technique.	/	material content can be provided by letting students preparing themselves, e.g., studying content through online lessons, video, pre-recorded lecture, other necessary activities, etc., in advance before the class. This technique can reduce time students spent for long lectures in the classroom. Instead, in the class, lecturers can develop students at advanced levels through various activities in …	Yes	Application	1	3	24	/	/	/	2	6 weeks (3 weeks control and 3 weeks experimental)	1) Video presentations 2) Books	1) Quiz 2) Solving 3 assignments	/	/	the learning achievements of the students in the flipped classroom with the group management was higher than the normal flipped classroom.	With the group management technique, when they encounter a difficulty situation and they can ask their friend who act as a mentor for advice, the process of learning can continue flawlessly.
Kim, Yoon, Hong, Min	Effects of a patient safety course using a flipped classroom approach among undergraduate nursing students: A quasi experimental study	2019	Nurse Education Today	Patient safety; Nursing education; Online learning; Nursing student; Quasi-experimental study	South Korea	Medicine (nursing students)	Flipped classroom	This study aimed to examine the effects of a patient safety course using a flipped classroom approach on patient safety competency among undergraduate nursing students in South Korea.	The specific aims were to assess the effectiveness of the flipped-classroom patient safety course by comparing patient safety competency (knowledge, skills, and attitude) before and after students attended the course, and between those who attended and those who did not attend the patient safety course.	Flipped classroom approaches allow instructors to shift traditional in-class work to knowledge-level learning outside the classroom to help students synthesize, analyze, apply, and evaluate information (Abeysekera and Dawson, 2015; Horn, 2013; Maxwell and Wright, 2016), usually combining online and in-class activities	Yes	Application	1	1.3	75 (32;43)	female 90.7% and male 9.3%	21.77 ± 1.83 SD	/	2,3,4	1 course (14 sessions, 28h)	The online learning program provides a management system that monitors students' compliance of viewing videos and completing quizzes by the end of each weekly session.	case studies, small and large discussions, tasks with incident reports, and group projects including the development of strategies for patient safe	/	Survey including a demographic questionnaire and the Patient Safety Competency Self-Evaluation tool was administered at the beginning and end of the fall semester.	The flipped-classroom patient safety course was shown to be effective in improving patient safety competency in terms of attitude, skills, and knowledge among undergraduate nursing students.	Our study utilized a pre- and post-test quasi-experimental design with a non-equivalent control group to examine the effectiveness of a patient safety course using a flipped classroom approach. The results showed that the level of patient safety competencies increased after completing the course, and was significantly higher in students who attended compared with those who did not attend the pati…
Kong, Li, Su, Zhuang	Assessment of a flipped classroom model based on microlectures in a medical molecular biology course	2020	Journal of Biological Education	Flipped classroom; microlecture; medical molecular biology; laboratory medicine; higher education	China	Labarotory medicine (medical molecular biology(	Flipped classroom	The purpose of our research was to compare student learning of medical molecular biology via the FC method or the nonflipped TL method.	The performance of the students in examination was assessed in the flipped and nonflipped model. The effectiveness of the FC was also examined through a questionnaire survey and voluntary peer collaboration, as well as statistical analysis.	The main idea of FC is to alter the sequencing of instruction during courses. In FC, students utilise different techniques to study learning materials before class and then the learned materials are put into practice in class under the guidance of their instructors (Hanson 2016). By means of this student-centred approach, students can utilise learned skills in practice so they are prepared for re…	Yes	Application	3	1.3	248 (125;123)	male 47.7% and female 52.3%	/	/	2	1 course	Watching online microlectures, finisching associated homework, submitting feedback to instructor	Discussing questions in groups, doing exercises	Reviewing by watching microlecturs on demand and finishing assignments, going throug materials online	examination scores and a post-course survey	In this research, the FC method causes a statistically considerable improvement in learning and learning experiences in a medical molecular biology.	The results suggest that the FC model could be used in the education of medical molecular biology. Our study suggests that the use of microlectures online in the FC model is an effective and efficient approach to content delivery and could promote more extensive utilisation of the FC in other medical courses in laboratory medicine higher education.
Kühl, Schneider, Kestler, Toberer, Kühl, Fischer	Investigating the self-study phase of an inverted biochemistry classroom-collaborative dyadic learning makes the difference	2019	BMC Medical Education	Inverted classroom, Flipped classroom, Self-study phase, Medical course of studies, Biochemistry,Collaborative learning	Germany	Biochemistry	instruction and study-material	analyze the influence of the instruction and study material provided for the self-study phase of an e-learning-based inverted classroom on the knowledge gain of medical students in the field of biochemistry.	/	a primary self-study phase for students followed by an on-site, face-to-face teaching phase that is used to deepen the prior acquired knowledge	Yes	/	1	1.3	196	64.9 % female, 35.1% male	21.56	/	/	1 course (2 appointments)	Videos and instructions to watch these videos ( 1 no additional video material 2 individual solving of comprehension questions 3) group solving of comprehension questions	/	/	/	the study material, but more importantly the instructions provided for the self-study phase, affect students` knowledge gain in an e-learning-based inverted classroom. The instructed collaboratively working group was the most successful.	the learning process in the self-study phase in an IC is dependent upon the instruction given on how to organize the self-study phases. Students who were told to learn with a learning partner were more successful in remembering and applying the content of the self-study phases in the knowledge tests after the self-study phases than students who learned individually
Kuhl, Toberer, Keis, Tolks, Fischer, Kuhl	Concept and benefits of the inverted classroom method for a competency-based biochemistry course in the pre-clinical stage of a human medicine course of studies	2017	Gms Journal for Medical Education	InvertedClassroom,E-Learning,Biochemistry,humanmedicine,competency-basedtraining, Masterplan Medizin 2020, NKLM	Germany	Medicine	Use and efficacy of IC method	1) to analyse the motivation and satisfaction of the students in a bio-chemistry seminar through the use of the e-learning-based ICmethod, 2) to investigate the acceptance against the IC teaching method in biochemistry, 3) to compare the learning success achieved using the IC approach with that of a traditional course	1) Can the motivation and satisfaction of students of human medicine be increased through the use of the e-learning-based IC method inv a biochemistry seminar in the second pre-clinical semester? 2) Would the IC method in the biochemistry seminar in the second pre-clinical semester in human medicine be accepted by the students? 3) Is there an improvement in the learning success through the use of…	a certain subject matter is initially appropriated in a self-learning phase. This matter is then applied in the following on-site phase, transferring the passive into active knowledge so that a higher level of learning can be achieved.	No	Application	3	1.3	339 (40; 299)	/	/	/	/	Summer semester	1) Learning videos and comprehension questions	1) Group work 2) Oral examination with exam	/	/	Pre-clinical students display a high acceptance of the e-learning-based IC method. Teaching communication competencies in a biochemistry seminar was also rated very positively by the students. The quality of the teaching video and the motivation of the lecturers were shown to be a critical parameter for the successful performance of the IC method. What’s more, the IC method can contribute to impl…	One parameter that turned out to be critical in the course of a qualitative evaluation is that the quality of the materials provided must be high. It also appears to be important that the concept be explained in detail to the students.
Kurban	Designing effective, contemporary assessment on a flipped educational science courses	2019	Interactive Learning Environments	Flipped learning; highereducation; curriculum;assessment; instruction;instructional design	Turkey	Educational sciences	Redesigned assessment	test the effectiveness of this redesign regarding student engagement and satisfaction.	/	One form of learning design	No	Application	3	1,2,5	79	/	/	/	/	10 months	1) Learning pathway/objectives 2) Introduction to key discourse 3) Prior knowledge activity 4) Videos 5) Quizzes	1) Start-of-class activity Mindmaps/charts/venn diagrams 2) Student-centred activites to practice the concept 3) Collaborative products as formative assessment	1) Reflective journal 2) Quizzes	/	1) a little-and-often assessment approach is effective for learning and engagement; 2) tasks must be authentic and test demonstration of knowledge, not memory; 4) quality, not quantity, is key for student learning; and 5) students desire individualized feedback	1) Include pre-class quizzes to get students to engage with pre-class readings/videos. Give a small proportion of the overall course grade to show you value the quizzes and to motivate students. For selfdifferentiation, set up questions so that students can re-watch the videos and retake the quizzes as many times as needed. 2) Include start-of-class activities to get students to engage with the m…
Lee, Choi	Rethinking the flipped learning pre-class: Its influence on the success of flipped learning and related factors	2018	British Journal of Educational Technology	Flipped learning	South Korea	Medicine (dentistry)	Flipped learning	We aim to investigate the extent to which FL pre-class learning influences overall FL success and what other factors affect FL pre-class learning to ascertain the implications of designing and implementing FL pre-class learning.	1)To what extent does pre-class learning contribute to the overall success of FL? 2) Which modality, video or written text, is a more effective way of delivering FL pre-class learning? 3) How do (1) modality-related learner variables (ie, media preference and learning style), (2) learning strategy-related learner variables (ie, self-regulation and self-directedness) and (3) learning outcome-relat…	FL differs from the earlier blended learning model in that it consists of two types of learning: individual learning as homework outside the classroom and interactive group-based learning inside the classroom.	No	/	1	1.3	61	female 44.3% and male 55.7%	/	/	juniors (45.9%) and sophomores (54.1%)	1 course (1 semester)	The pre-class learning required learners to engage in self-study while watching videos or reading course materials.	The in-class learning consisted of quizzes (10 minutes) to check learners’ understanding of pre-class learning content and a mini-lecture (15 minutes) to wrap up the pre-class content and introduce in-class activities. Finally, students participated in a 90-minute in-class discussion related to the learning objectives of the week.	/	Student's scores after examination and a self-report questionnaire	In conclusion, FL pre-class learning is strongly and positively correlated with final learning out-come, and the strength of this relationship is almost twice that of in-class learning. The intended learning outcome of FL will benefit considerably from well-designed and well-monitored pre-class learning. The multimedia modality and learners’ selfdirectedness significantly influence perceived lear…	Designing efficient and effective media for cognitive processing and motivating learners to be self-directed will be key factors in the success of FL.
le Roux, Nagel	Seeking the best blend for deep learning in a flipped classsroom-viewing student perceptions through the community of inquiry lens	2018	International Journal of Educational Technology in Higher Education	Higher education, Flipped classroom, Video, Seminar, Community of Inquiry,Deep learning, Enterprise education, Case studies	South-Africa	Economic and management sciences	Community of inquiry	explore the students’perceived value of both individualand collaborative activities of an FC.	How could a flipped classroom approach make the best use of the online and contact-learning modes whilebridging the gap between theory and application in a senior undergraduate course? 1) How did the flipped classroom contribute to learning? 2) How did the CoI presences manifest in a flipped classroom?	replacing traditional lectures with home-viewed online videos and doing homework in class. A necessary feature is extensive use of web-based technology to deliver course content outside of class, with active learning during class time	Yes	Deep learning	3	1, 5,	43	/	/	/	3	6 weeks	Videos	1) Test 2) Reading the provided case study and individually answering the questions 3) Forming groups to discuss and present the best answer for one of the questions 4) A reflective session facilitated by the lecturer on the presented answers as well as clarification of concepts or uncertainties.			The online individual learning space yielded highly salient Teaching Presences, accompanied by evidence of Agency Presence, characterised by independent activity and personal learning preferences. Online videos and ICT resources helped with understanding the theory ahead of class meetings. Seminars in the collaborative space fostered deep learning of the theory, and enabled students to apply the …	Social Presence (projecting personal characteristics in CoI; affect, open communication, group cohesion) and Cognitive Presence (construct meaning through sustained communication; triggering event, exploration, integration, resolution) were present in the collaborative space, resulting in productive completion of higher order learning, suggested by completion of the practical inquiry cycle to cul…
Lin	Impacts of a flipped classroom with a smart learning diagnosis system on students’ learning performance, perception, and problem solving ability in a software engineering course	2019	Computers in Human Behavior	Flipped classroom, Learning diagnosis, Software engineering, Improving classroom teaching	Taiwan	Mathematics, Wildlife and forestry, Architecture	smart learning diagnosis system	1) Apply an innovative pedagogy, called a flipped classroom, to conduct a learner-centered learning environment in a software engineering course. 2) a smart learning diagnosis system was developed to support this pedagogy in this course and tested.	1) Do the students who learn software engineering with the flipped-classroom learning and diagnosis approach show better learning achievement than those who learn software engineering with the traditional-classroom learning approach? 2) Do the students who learn software engineering with the flipped-classroom learning and diagnosis approach show better learning attitude than those who learn softw…	a learner-centered pedagogy that reverses the in-class and out-of-class learning activities in traditional classrooms. In the flipped classroom, the in-class lecture is transformed to before-class learning through videos or other forms of media to free up more in-class time for opportunities to discuss the issues, practice, or apply knowledge	No	Apllication	1	1, 3	34	/	/	/	/	10 weeks	1) Video clips 2) Diagnostic assessment	1) Case studies 2) Discussions 3) Practice activities 4) Open-ended questions	/	/	The experimental results show that, in comparison with the traditionalclassroom learning approach, the proposed approach significantly improved the students' learning achievement, learning motivation, learning attitude, and problem solving ability.	propose a flipped classroom with a smart learning diagnosis system to support software engineering education.
Long, Logan, Waugh	Students' Perceptions of the Value of Using Videos as a Pre-class Learning Experience in the Flipped Classroom	2016	Techtrends	Pre-class learning, Survey, The flipped classroom,Video	USA	Medicine, Agriculture, Science, Engineering	Videos	1) This study focused on three different types of pre-class videoexperiences in an undergraduate science course that used aflipped classroom model. 2) this study examinedwhether students’attitudes and preferences on pre-class learn-ing materials differed across major fields, class levels, andprevious experience of learning via videos. 3) this study investigated students’ suggestions for improving…	1) What are stu-dents’attitudes towards watching videos prior to class? 2) What are students’perceptions towards different types ofpre-class learning materials, including three types of videosand text-formatted learning material? 3) Does a student’sclass level, major field, and previous experience of learningvia videos, affect his/her attitudes and preferences towards thepre-class learning materi…	an instructional model in which students viewed the learning content before class through instructor-provided video lectures or other pre-class learning materials, and in-class time is used for student-centred active learning.	No	/	1	1	55	/	/	/	Different	1 course	1) Video (Instructor-Developed Video, Alternative Source Video, Guest Speaker's Lecture) 2) Read text-formatted materials 3) Quiz	Active learning acitivies, such as collaborative projects focused on exploration and demonstration, field trips, and role-play games.	/	End-of semester survey	Students had positive attitudes towards using pre-class videos in the flipped classroom. Students had different perceptions towards the four types of preclass learning materials used in this course, including three types of videos and text-formatted materials. Students’ attitudes and preferences on pre-class learning materials did not differ across class levels, major fields, or previous experien…	1) The flipped classroom needs more than videos 2) Make videos more engaging; Providing students an authentic environment in which the instructor is communicating with them can make pre-class videos more engaging. Additionally, educators should take special care when adding text information on videos. Too much text information can distract students from watching the videos. Text hints and key sum…
Luo, Yang, Xue, Zuo	Impact of student agency on learning performance and learning experience in a flipped classroom	2019	British Journal of Educational Technology	/	China	Educational technology	Student agency	1) evaluate the impact of studentagency on the flipped model 2) recommend the optimal level of learner autonomy and agentiveengagement.	1) Does student agency affect students’ learning performance in the flipped classroom? 2) Does student agency affect students’ perception of their learning experience in the flippedclassroom? 3) Does student agency affect the factors predicting learning performance and learning expe-rience in the flipped classroom?	a student-centred instructional model characterised by its inverted settings for major instructional events: Lectures are shifted outside of class, typically in the form of pre-recorded videos, while in-class time is reserved for meaningful learning activities, such as problem-solving, discussion, debate and collaborative projects	Yes	Application	1	1.3	43	29 female	19.65	/	2	6 weeks	1) Videos 2) Study reading materials 3) Submit any questions they had	Varies with degree of agency (high: Question discussion, medium: Case discussion, low: Q&A and probelm solving)	/	/	student agency had a significant impact on students’ academic performance and perceived learning experience. Moreover, a low level of student agency appeared to induce superior performance and evaluation ratings from the students and counter the influence of personality and self-study time.	1) the teacher should assume a more active role during the in-class session by providing direction, guidance, scaffolding and feedback; 2) special attention needs to be paid to the struggling students in student-centred learning environments due to increased variance in learning performance; 3) factors such as independent study time, personality, gender, age and prior academic achievement should …
Maloy, Fries, Laski, Ramirez	Seductive details in the flipped classroom: The impact of interesting but educationally irrelevant information on student learning and motivation	2019	CBE Life Sciences Education	/	USA	/	Seductive details	uncover the effect of including seductive details in an undergraduate genetics course in a man-ner divorced from the inevitable confounding variation intro-duced by instructor-level differences in personality and lecture styles.	/	/	Yes	/	1	1, 3	754 (389: 365)	237 male, 514 females, 3 other	/	288 first generation and 455 non-first generation	/	4 weeks	1) Watching videos (with or without seductive details) 2) Survey 3) Quiz	/	/	/	in a flipped-classroom environment, seductive details do not harm students’ content attainment, interest, or perceived learning, but they are memorable. Students with high background knowledge of genetics reported greater learning after watching videos containing seductive details than students who watched equivalent videos without seductive details, but there was no difference in quiz scores bet…	the inclusion of seductive details in video lectures does not harm undergraduate student learning in the context of a large flipped introductory genetics course.
McCarthy	Reflections on a flipped classroom in first year higher education	2016	Issues in Educational Research	/	Australia	Media arts	Flipped classroom	establishing the affordances and limitations of each technique, and to determine which model provides students with a better learning experience, and staff with a better teaching experience.	1) Which of the tutorial models do students find more engaging? 2) Which of the tutorial models promote greater peer to peer interaction? 3) Which of the tutorial models promote greater peer to staff interaction? 4) Within which of the tutorial models do students achieve greater knowledge transfer? 5) What are the workload implications on course staff, for utilising each tutorial model?	students completed a task prior to the session, and then engaged with their peers and tutor in large and small group discussions in the classroom	No	Application	3	1	92	54 males, 38 female	17-18 20 19-24 64 25-34 4 35+ 4	77 local students, 15 international students	1	1 course (12 tutorials)	Video tutorial	1) Discussing key elements 2) Group conversation; asking questions, solving problems, discussing related topics with peers and tutor 3) work individually and in small groups on their project work.	/	/	the flipped classroom model provided both students and staff with significant learning and teaching benefits, including engagement with course material, a clearer understanding of technical course content and more meaningful interaction between participants. The majority of students however, indicated they would like to experience a combination of both tutorial formats in future courses highlight…	A Students are able to learn at their own pace rather than move too far ahead or fall behind 2 Students are introduced to self-directed, independent learning techniques, as well as collaborative, group-oriented learning. 3 Teachers can gain insight into student performance, as well as learning difficulties and varying learning styles. 4 Teachers can customise and update course content more easily…
McLean, Attardi	Sage or guide? Student perceptions of the role of the instructor in a flipped classroom	2018	Active Learning in Higher Education	active learning, flipped classroom, guide, instructor, peer interaction	Canada	Medical sciences	Role of instructor	evaluate the perception of the ideal instructor according to students following their experience in a flipped classroom course	1) Do students perceive a change in the role of the instructor/lecturer in the flipped classroom compared to their traditional lecture-style courses? 2) If there is a change in the students’ perceived role of the instructor/lecturer in the flipped classroom, how does it affect the learning environment of in-class sessions?	the student spends their time outside of class learning the base knowledge (e.g. through assigned readings, videos or online modules) and in-class time on collaborative and problem-based learning	Yes	Application	3	1	54	24 men and 30 women	/	/	/	fall/winter 2013-2014	Online modules consisting of 50 slides with a play time of 1 hour, pre-quizz and formative quizz	discussion of online learning modules, analysis of case studies, literature critiques and debates.	Project, toetsen en presentaties	/	students valued the instructor’s role as a moderator rather than information-deliverer; however, the most important aspect of the flipped classroom, according to the students in this study, was the ability of the flipped classroom to foster greater interaction and learning between students.	1) instructors interested in implementing a flipped model, or any other, should actively take time at the beginning of the course to address expectations with students in terms of the role of the instructor and the role of the student. 2) Instructors should therefore find opportunities for students to engage in dialogue with one another during class time, whether in a simple breakout discussion o…
McNally, Chipperfield, Dorsett, Del Fabbro, Frommolt, Goetz, Lewohl, Molineux, Pearson, Reddan, Roiko, Rung	Flipped classroom experiences: student preferences and flip strategy in a higher education context	2017	Higher Education	Flipped classroom; Inverted class; Higher education; Preferences; Grades	Australia	Health	Flipped classroom	(1) to categorise students within higher education based on their preferences for different components of flipped classrooms and then to assess any associated differences in terms of demographics, attitudes towards pre- and in-class activities, perceptions of the learning environment, engagement, academic self-efficacy, and final grades; and (2) to identify whether student preferences, attitudes,…	/	A flipped classroom occurs when events that have typically and traditionally happened inside classrooms now occur outside classrooms and vice versa (Lage et al. 2000). Following Strayer's (2012) description of the flipped classroom as a type of blended learning, the use of technology has permeated definitions. For example, Bishop and Verleger (2013) define flipped classrooms as inter active, grou…	Yes	/	1	1	563	61% female	22.83 (SD=7.40), range 17-65 years	77% domestic Australian, 78% reported English as first language	undergraduate and postgraduate	1 course	not specified (online lectures, quizzes)	not specified	/	Questionnaire	Despite these limitations, the current research serves as preliminary evidence that a course convenor should consider incorporating a theoretical perspective into their flipped design, have flip-related assessment items, and flip the entire course, if they are focused on improving student outcomes.	A major implication of these findings is the suggestion that student grades may improve when course convenors flip more of the course, flip based on a theoretical perspective, and use summative assessment when flipping. These aspects seem to represent a stronger investment
Mennella	Comparing the Efficacy of Flipped vs. Alternative Active Learning in a College Genetics Course	2016	The American Biology Teacher	Flipped learning; active learning; genetics; higher education.	VS	Life sciences	Flipped learning	The aim of this study was to determine whether there is a distinct advantage to passive learning occurring outside of class, as it does in flipped classrooms.	The study presented here compares the delivery of college-level genetics in (1) the flipped-learning format with active learning in the classroom and (2) lecture-based instruction with active-learning elements assigned as homework.	Flipped learning is a pedagogical approach to teaching and learning in which the initial exposure to course content occurs at home before the students come to class, typically provided through online videos.	Yes	critical-thinking activities on the higher end of Bloom’s taxonomy	1	1.3	40 (15;25)	/	/	/	undergraduate	1 course (12 weeks)	online lectures, reflections (clearest concept and most confusion concept from the lecture)	Review of confusing concept(s), challenge activities in groups, quiz	/	Performance assessed by weekly quizes and exams. Course learning gains measured via a pretest/posttest approach. Student satisfaction was assessed by an anonymous online poll.	The results presented here suggest that where active learning takes place (in class vs. outside of class) is not a differentiator in learning outcomes. Flipped learning offers no measurable benefits over other active-learning formats. Therefore, instructors who are already successfully implementing active-learning components in their courses should likely continue teaching in those formats.	However, for more traditional instructors who are practicing less active pedagogies, and who seek more student engagement and increased learning outcomes, a flipped-learning approach could likely give them the time and flexibility they need in the classroom to easily integrate active learning into their courses.
Mooring, Mitchell, Burrows	Evaluation of a Flipped, Large-Enrollment Organic Chemistry Course on Student Attitude and Achievement	2016	Journal of Chemical Education	Second-Year Undergraduate, Curriculum, Organic Chemistry, Chemical Education Research	USA	Chemistry	Student attitude and achievement	Assess the impact of a flipped course.	1) What are students’attitudes toward Organic Chemistry in theflipped coursecompared to those of students in the nonflipped course? 2) What are students’perceptions of theflipped course format? 3) What is the rate of failure/withdrawal in theflipped coursecompared to that of traditional courses? 4) What is the rate ofA, B, and C grades in theflipped course compared to that fortraditional courses?	inverting instruction, such that traditional classroom activities become homework, and what is traditionally homework is done in the classroom	No	Application	3	1, 3	432	70; 65% female, 30; 35% male	/	36;47 % African-American/black 30;24 % Asian, 21; 20% white. 13;9 % other	1	1 course	1) Read learning objectives 2) Watch videos 3) Post-video quiz	1) Mini lecture or polling 2) cooperative problem-solving 3) Peer discussion 4) Peer-led team learning sessions	Additional practice (assignments to silidify concepts)	/	1) there was a statistically significant improvement in A and B grades and a decrease in failure/withdrawal rates for the flipped course. 2) a statistically significant increase in students’ emotional satisfaction and intellectual accessibility for the flipped course compared to those for traditional lecture courses.	+ the ability to rewatch and clarify using the videos 2) In-class problem solving is beneficial 3) Challenging courses should be flipped 4) Usefulness of seeing the course material before coming to class - Not good for more challenging material 2) Not preferred learning style or prefer lecture 3) Time management
Morton, Colbert-Getz	Measuring the impact of the flipped anatomy classroom: The importance of categorizing an assessment by Bloom's taxonomy	2017	Anatomical Sciences Education	gross anatomy education; medical education; flipped classroom; didacticmethodology; Bloom’s taxonomy; students’ performance; effectiveness of anatomyeducation	USA	Medicine	Results flipped classroom	determine if the disparity in results of prior research is due to level ofcognition (low or high) needed to perform well on the outcome, or course assessment.	/	pre-class work in the FC method prepares students for the in-class work, which is aimed at engaging them in active learning exercises	Yes	Application	1	3	203 (101;102)	53;48% female, 47; 52% male	/	/	1	17-week course (2 years)	Video tutorials and PDF workbook (learning objectives, textual framework of anatomy content and blank illustrations of the images used in the video	Problem solving think-pair-share	/	/	FC students performed better than LC students on analysis items, but there were no differences in performance between FC and LC students for knowledge. The FC may benefit retention when students are expected to analyze material.	this study questioned if studies reporting no improvement in student performance may be due to the fact that the assessment questions used were not calibrated to test at high cognitive levels. In other words, the test questions were too easy to discriminate between students that could and could not analyze the content.
Murillo-Zamorano, López Sánchez, Godoy-Caballero	How the flipped classroom affects knowledge, skills, and engagement in higher education: Effects on students' satisfaction	2019	Computers and Education	Flipped classroom, Knowledge, Skills, Engagement, Satisfaction, Higher education	Spain	Business and Economics	flipped classroom	present a successful flipped classroom proposal in higher educationto better understand its influence in terms of knowledge, skills and engagement.	/	an approach in which the place where the different tasks are performed changes so that students watch the lectures on their own time outside the classroom. Instead, in the classroom, they perform the activities that have traditionally been considered homework, focusing on the parts of the material causing them difficulty	No	Application	1	1	160 (76; 48; 36)	87 female, 73 male	143 18-22 13 23-29 4 > 30	Spanish	/	15 weeks	1) Watch and summarize a video 2) Answer an online questionnaire	1) Time devoted to feedback on the questionnaires 2) Student-centred learning activities (cocreation of multiple-choice questionnaires, intervention in social events online, participation in gamification competitions, resolution of online questionnaires)	/	/	there are four fundamental dimensions (out-of-class activities, feedback, in-class activities, and technology) that should be present in the flipped classroom to be successful in the 21st century with Generation Z. This study also confirms that the flipped classroom has positive effects on students’ knowledge, skills, and engagement	Regarding the effect of this proposal on students' engagement, we identify a set of mediating effects: first, simple mediation – students' knowledge mediates the influence of the flipped classroom on students' engagement, and students' skills mediate the influence of the flipped classroom on students' engagement; and second, double mediation – students' knowledge and skills mediate the influence …
Murphy, Chang, Suaray	Student performance and attitudes in a collaborative and flipped linear algebra course	2016	International Journal of Mathematical Education in Science and Technology	flipped learning; linear algebra; student attitudes towards mathematics;inverted learning; collaborative learning; higher education	USA	Flipped classroom	Flipped classroom	look at data on student perceptions and attitudes as well as quantitative and qualitative dataon student performance in two comparable Introductory Linear Algebra courses.	/	the structure of learning is flipped upside down, with initial exposure to material (traditionally taking place during a lecture) taking place independently; more active problem solving, practice with the material, and higher level thinking (traditionally homework) take place in the classroom.	Yes	Application	3	1.3	77 (37;40)	/	/	/	/	1 course	1) Watch videos 2) Online quiz 3) Collaboration forum	1) Group quiz	Homework problems, project and posterpresentation	/	students in the flipped class produced more comprehensive and well-explained responses to the questions that required reasoning, creating examples, and more complex use of mathematical objects. Furthermore, students in the flipped class performed superiorly in the overall comprehension of the content with a 21% increase in the median final exam score. Overall, students felt more confident about t…	1) Implement a flipped classroom gradually 2) A strong structure is important; increased predictability and organization 3) Accessibility to online materials at all times and approachability of the instructor 4) Maintain a manageable workload for students; make home-work optional 5) Be aware of how individuals are learning and interact with the group to provide just-in-time interventions
Nouri	The flipped classroom: for active, effective and increased learning – especially for low achievers	2016	International Journal of Educational Technology in Higher Education	Teaching/learning strategies, Distributed learning environments, Improvingclassroom teaching, Interactive learning environments, Post- secondary education	Sweden	Computer and system sciences	Flipped classroom	Examine how students perceive flipped classroom education in a university research methods course. 1) the student’s general experiences and attitudes of learning through flipped classroom 2) the student’s experiences of using video lectures as a medium for learning 3) the student’s experiences of using a Learning Management System	/	traditional teaching is inverted in the sense that what is normally done in class is flipped or switched with that which is normally done by the students out of class.	Yes	Application	1	1	240	76 females, 164 males	20-43 (M = 25.12)	/	3	1 course	1) Independent reading of course literature 2) Video lectures 3) Campus lecture	1) Examples of exam questions 2) Work on group project 3) Elaborated explanation 4) Practical work	/	/	a large majority of the students had a positive attitude towards flipped classroom, the use of video and Moodle, and that a positive attitude towards flipped classroom was strongly correlated to perceptions of increased motivation, engagement, increased learning, and effective learning. Low achievers significantly reported more positively as compared to high achievers with regards to attitudes to…	the reasons for students’ perceptions of increased and more effective learning are associated with: 1) the affordances of video lectures (the ability to reflect and learn in own pace); 2) more meaningful practice-oriented and teacher supervised classroom activities; and 3) more supported learning processes due to teacher and peer scaffolding in class and out of class through the use of Moodle.
Park, Park, Chae	Experiences of medical teachers in flipped learning for medical students: a phenomenological study	2018	Korean Journal of Medical Education	Medical students, Medical schools, Medical education, Learning, Qualitative reseaerch	Korea	Medical sciences	Flipped learning	To explore the experience of medical teachers in the process of adapting flipped learning method through a phenomenological approach.	(1) What were motivations for flipped learning?; (2) How did you do flipped learning?: prerequisite learning, class activities, and formative and summative assessment; (3) What did you experience with flipped learning?: and (4) What were the difficulties in flipped learning?	In flipped learning, a traditional classroom environment is inverted [2]. Pre-class learning materials such as video, audio, text book, and lecture notes are viewed and completed by students before the class. When in class, students are engaged in more student-centered activities while solving problems, collaborating with other students, and applying knowledge	No	/	2	2	5	4 male, 1 female	47-51	/	/	2017-12-01	/	/	/	/	Teacher characteristics (teachers with high level of passion and motivation), hurdles of flipped classroom (students who were still passive, struggling teachers), positive changes from flipped learning (changes to the classroom environment, reflection through experience), challenges of flipped learning (remaining tasks for teachers, expansion of flipped learning)	/
Patanwala, Erstad, Murphy	Student use of flipped classroom videos in a therapeutics course	2017	Currents in Pharmacy Teaching and Learning	flipped classroom, therapeutics, student preperation	USA	Therapeutics	Videos	To evaluate the extent of student use of flipped classroom videos	/	preparation by students ahead of time so that class time can be spent on interactive exercises.	No	Application	1	3	100	/	/	/	2	8 sessions	Video lectures and open book quiz	Patient cases	/	/	Student preparation prior to the flipped classroom is low and decreases with time. Preparation is higher when there is a quiz required.	the most important challenge may be to get students to start viewing in order to sustain their attention.All lecture content must be prepared ahead of time, and additional cases and exercises must be developed for the in-class sessions.
Rathner, Schier	The impact of flipped classroom andragogy on student assessment performance and perception of learning experience in two advanced physiology subjects	2020	Adv Physiol Educ	blended learning; cardiopulmonary physiology; neurophysiology; student perception; student performance	Australia	Health Science	Flipped classroom andragogy	we evaluate the impact of the altered andragogy on student performance in the unit (by comparing the cohort results on assessments in the subjects) and students’ perceptions of their learning (via comparison of the institutional student feedback data)	/	In the flipped classroom model,passive teaching activities are delivered online (or throughanother medium), which the student accesses in his/her owntime (homework), whereas active (student centered) learningactivities are completed in the classroom	No	Application and analysis	1	3	270 (138;132)	/	/	/	semester 1 bachelor	2 year	Recorded lectures vs. face-to-face lectures	Lecture vs. workshops, kahoot, revision questions vs. active learning questions	Short answer questions	/	flipped class andragogy can havemajor impact on student assessment performance; however, theoutcome is dependent on the extent that the students “buy into”the teaching and learning approach. When students treat theclass as simply an online class, no benefits are achieved.Student attendance (or presence) is a key factor in achievingsuccess. Effort needs to be spent to design active learning tasksf…	/
Roe, Odegaard, Dahl-Michelsen	Flipping the classroom in physiotherapy education: experiences, opportunities and challenges	2018	Nordic Journal of Digital Literacy	flipped classroom, physiotherapy, technology in higher education	Norway	Phyiotherapie	experiences from the perspectives of the students and the teachers	document the experiencesof a flipped classroom intervention in a Norwegian physiotherapy programme, from the perspectives ofthe students and the teachers.	1) What are the advantages and disadvantages of flipped classrooms from a student per-spective? 2) How do students report self-perceived learning outcomes of traditional teaching andflipped classroom education? 3) How do teachers experience teaching with technology?	a blended learning approach in which students receive digital lectures as homework, while group-based problem-solving activities are used in the classroom	No	Application	3	1.2	39 students and 3 teachers	/	/	/	2	1 course (15 ECRS)	1) Digital lectures 2) YouTube videos 3) Podcasts 4) blog posts	1) Clarify misunderstandings or identify particulary difficult areas 2) Leaflet with exercises in groups 3) clarify misunderstandings or discuss difficult parts of the assignment	/	/	the students’ attitudes were mainly positive. In particular, the students evaluated autonomous group work and unlimited access to digital material as positive. The academic outcomes from the final exam were similar to previous years. Interviews with the teachers showed that the learning environment associated with the group work in the flipped classroom was a different and highly appreciated expe…	+ autonomous group work 2) Unlimited access to digital material 3) availability of motivated teachers 4) relevant exercises 5) time for reflection - lack of joint summary at the end of the seminars 2) long duration of seminars an little variation in learning activities 3) Lack of preperation by other group members 4) Time-consuming for the teacher
Rui, Lian-rui, Rong-Zheng, Jing, Xue-hong, Chuan	Friend or Foe? Flipped Classroom for Undergraduate Electrocardiogram Learning: a Randomized Controlled Study	2017	BMC Medical Education	Flipped classroom, Lecture-based learning, Electrocardiogram learning, Medical education	China	Medicine	Flipped classroom	We sought to observe whether flipped classroom teaching improved the effects of teaching in the limited time period, and investigated the students’ and teachers’ attitudes towards the flipped classroom. We were also interested in exploring the feasibility and value of the flipped classroom for the teaching of Medical Diagnosis, and aimed to provide a theoretical basis for a wider range of its app…	/	Baker described the nature of flipped learning for the first time and emphasized that the teacher was no longer the authority on the podium (“Sage on the Stage”) in a flipped classroom but had in stead become a mentor for the students (Guide on the Side). In the flipped teaching mode, students view the video-on-demand according to their knowledge levels. They can selectively “listen” to the lectu…	Yes (implicit)	Application	3	1,3,5	181 (90:91)	male/female 41/49 (flipped) and 50/41 (control)	flipped 20,84+0,67, control 20,90+0,58	/	junior year	1 course	One week before each teaching unit was administered, teaching assistants announced the links on the micro-lesson learning platform and discussion site and issued reading materials, including textbook sections, PowerPoint courseware, supplementary teaching materials for the ECG, and ECG exercise information. The teaching assistants divided the students into 8 groups by computer_x0002_based random …	135 min for each teaching unit divided into four stages: in the first clarification of any doubts, after that interactive discussion, third fase succint lecture, in fourth stage exercises	After the lecture, the students replayed the micro[1]video lessons to review difficult points according to their individual ability to understand the content. They were also able to use the course platform for group study and could ask the teacher, or teaching assistant, questions.	Assessment test one week after lesson, self-administered questionnnaire, semi-structured interviews of teachers	Flipped classroom teaching can improve medical students’ interest in learning and their self-learning abilities. It is an effective teaching model that needs to be further studied and promoted.	The present study is the first to use the flipped class[1]room teaching approach for the ECG chapter of Medical Diagnosis in China. This study is innovative and possesses a certain reference value. Furthermore, in this study, the students performed better in the flipped classroom, and the students positively evaluated the flipped classroom model. This study can be used to further promote the rese…
Sengel	To FLIP or not to FLIP: Comparative case study in higher education in Turkey	2016	Computers in Human Behavior	Flipped-classroom, Teaching/learning strategies, Interactive learning environments, Improving classroom teaching, Cooperative/collaborative learning	Turkey	Physics	Flipped classroom	1) To investigate the effectiveness of theflipped-classroom approach,when coupled with problem-based learning and cooperative learning, compared to that of a traditional classroom, 2) to investigate the effects of watching videos and of doing homework on achievement in aphysics course, 3) to evaluate students’perception of the use of theflipped-classroom format in aphysics course	/	Students can first learn the content outside the class before class time, and then, problem-based learning, discussions, cooperative learning, and active learning activities can be applied in class.	Yes	Application	3	1, 3	96 (41; 55)	53 female and 43 male	/	/	2	2 years (2 cohorts 1 course; 12 weeks)	1) Videos 2) Solving examples from textbook	1) Discussions and problem-solving activities	/	/	homework performance and the amount of video watched (preliminary work before class) were significantly more effective for student achievement in the flipped-classroom. Moreover, although students struggled to adapt to the new system at the beginning, students who know and feel responsible for their own learning can close the gap with more individual and group activities and can achieve higher gr…	the increase in duty will result in increased success because doing homework at school leads to high interaction with peers and the lecturer, a high rate of participation, a high level of engagement in the course and high achievement scores.
Sezer, Abay	Looking at the Impact of the Flipped Classroom Model in Medical Education	2018	Scandinavian Journal of Educational Research	Effective instructional methods; medical education; interactive videos; student achievement	Turkey	Medicine	Flipped classroom	The objective of this study was to examine the effects of the flipped classroom method on the academic achievement of medical students in the Good Medical Practice Program, collect data on the students’ opinions of this method, and offer solutions to some of the most commonly cited problems in the literature regarding its use.	1) Is there a significant difference in the academic achievement levels of medical students taught in a flipped classroom environment in comparison with students taught with traditional methods? 2) What are the views of the experimental group students about the flipped classroom method?	Implementation of the flipped classroom model is usually recognized as involving the following four stages: (1) preparation of interactive materials (video, online text, etc.) that contain the basic information to prepare students for in-class activities, (2) sharing of these materials with the students prior to class sessions, (3) taking measures to ensure students come to class prepared, and (4…	No	/	3	2.3	38 (19;19)	63% male, 37% female	82% 18-20 years, 18% 21-23 years	/	1	1 course (8 weeks)	1) Video preparation, 2) reminding students that they can access course materials, 3) Making video recordings prior to class and sharing them with students	1) In-class discussion, 2) Carrying out the assignments	1) Watching the video for the next session academic achievement test, semi-structured interview form in focus group 1 week after course	/	Findings of the study show that the students taught using the flipped classroom model have higher levels of achievement compared with the students taught using the traditional method. Interviews conducted with the experimental group showed that these students had positive views regarding the flipped classroom method, and it was concluded that solutions offered to deal with the problems, commonly …	/
Shibukawa, Taguchi	Exploring the difficulty on students' preparation and the effective instruction in the flipped classroom: A case study in a physiology class	2019	Journal of Computing in Higher Education	Flipped classroom · Preparation · Instruction · Learning objectives · Metacognition	Japan	Physiology	Preparedness	Find out how students prepared for a flipped classroom and to exame which type of instruction could effectively guide students to do pre-class preperation.	/	a technology-enhanced pedagogy that delivers parts of the course materials through video resources before class, followed by the integrated use of assessments, mini-lectures, individual problem solving, and small-group learning activities in the classroom	No	Application	3	1,2, 3	106 (73;33)	/	/	/	4	2 years (1 course; 15 weeks)	1) Lecture video 2) Handout 3) Textbook	1) Explain topics 2) 6 exercises related to the videos	/	/	the students who continuously review the learning objectives achieved significantly higher grades than the students who did not. the level of students’ metacognition exerted a stronger influence on their grades than the amount of effort invested in reviewing the learning objectives for pre-class preparation.	instructors should design a comprehensive flipped class model which maximizes the benefit of pre-class preparation time by envisioning that students’ preparation would be more sustainable and effective with proper guidance.
Simmons, Colville, Bullock, Willems, Machado, McArdle, Tare, Kelly, Taher, Middleton, Shuttleworht, Reser	Introducing the flip: A mixed method approach to gauge student and staff perceptions on the introduction of flipped pedagogy in pre-clinical medical education	2020	Australasian Journal of Educational Technology	flipped learning; medical education; student experiences; evaluation; change management; academic development	Australia	Medicine	Flipped learning	The study aimed to evaluate the student perceptions about the learning experiences of the FL pedagogy, and to elicit the views of both academic and professional staff who had been involved with the Australasian Journal of Educational Technology, 2020, 36(3). 166 implementation of this approach in the first year of delivery (2015).	1)What benefits were encountered from the perspective of students and staff with the introduction of flipped learning to a pre-clinical medical course? 2) What challenges were encountered from the perspective of students and staff with the introduction of flipped learning to a pre-clinical medical course? 3) How can the potential of flipped learning be maximised from the perspective of students a…	FL is a pedagogical approach in which direct instruction in the delivery of content moves from the group learning space to the individual learning space, so that the resulting group learning space becomes the site of active inquiry and strategic application exercises (Honeycutt & Garrett, 2013).	Yes (implicit)	?	3	1,2,3	88	/	/	/	1 and 2	2 semesters	online lectorials (mini online lecutre of 10 minutes)	face-to-face classroom activities and quizzes	formative quizzes or problem-solving exercises to further reinforce and consolidate learning	online survey enquiring into their perception of each course component and any suggested improvements to the course design (after semester 1 and after semester 2), focus group after semester 2(7 students), independent student-driven social media questionnaires after semester 2 (38 students)	The data presented in this paper provide critical feedback for refinement of the FL approach. Key facets of this feedback include the identification of a more robust student and faculty development in the lead up to implementation, plus ongoing support during implementation of this pedagogy. Taken together, our results provide a unique perspective of the introduction of the flipped approach throu…	Implications for practice or policy: - Innovative learning and teaching approaches should meet the needs of the modern student. - Tertiary education can be improved and efficiency increased by adopting a flipped classroom approach. - Change is often challenging; capturing the opinion of students and staff may enhance adoption and acceptance of new teaching and learning methods. - It is important …
Steen-Utheim, Foldnes	A qualitative investigation of student engagement in a flipped classroom	2018	Teaching in Higher Education	Flipped classroom; learning; student engagement; qualitative methods; higher education	Norway	Economics	students highlights most important for learning	We were interested in what students’highlight as most important for their learning.	1) How do students perceive the differences between the two modes of teaching? 2) What dostudents highlight as important for their learning in the flipped classroom?	a set of pedagogical approaches that move information-transmission teaching out of class, use class time for active and social learning, and require students to complete pre- and/or post-class activities to fully benefit from in-class work.	No	Application	2	2	12	4 men, 8 women	19-24, 1 43	native norwegian speakers	1	2 semester-long course	1) Videos	1) Solving problems individual and in groups 2) Going through the problems and	/	/	Overall, students report a more positive learning experience and higher engagement in the flipped classroom. The analysis revealed seven categories that the students highlight as especially conducive to their learning; commitment to peers, being recognized, feeling safe, instructor relationship, physical learning environment, learning with peers and using videos to learn new content. The results …	Commitment to peers, being recognized, reduced anxiety to ask questions to peers or instructor, instructor relationship, physical learning environment, learning with peers, using videos to learn new content (pause and rewind
Sudarmika, Santyasa, Divayana	Comparison between Group Discussion Flipped Classroom and Lecture on Student Achievement and Student Characters	2020	International Journal of Instruction	Group discussion; flipped classroom; lecture; student achievement; student character; learning	Indonesia	Medicine (nursing students)	group discussion flipped classroom (GDFC)	The purpose of this study was determining difference student achievement and student character between group discussion flipped classroom (GDFC) and lecture learning.	/	Flipped Classroom is an active approach that is student-centered and formed to increase the period in the class (Ozdamli & Asiksoy, 2016). The main purpose of the flipped classroom to provide students preparation for topics that will be discussed before the learning process begins so that face-to-face learning becomes more qualified (Formica et al., 2010).	Yes (implicit)	Application	1	1.3	72 (36;36)	GDFC class 30.6% male, 69.4% female; lecture class 27,8% male, 72,2% female	/	/	4th semester	1 course	preparation not specified	group discussion	/	pretest questions, posttest and student character questionnaires	GDFC is superior in achieving learning achievement and efforts to improve character compared to lecture.	GDFC can arouse the interest and desire of nursing students to learn through media that have been given before learning begins, build a culture of learning in the form of personal and interpersonal contact between students and students, between groups with groups and between students and lecturers.
Sukut, Mayer, D'Eon, Burbridge, Waldner	Comparing Two Resources Used to Teach Pulmonary Patterns for a Flipped Veterinary Radiology Course	2020	Journal of Veterinary Medical Education	radiology, educational methods	Canada	Veterinary	Assignments	evaluate the effectiveness of two different adjunct assignments used in a flipped classroom environment to teach abnormal pulmonary pat-terns on chest radiographs to a veterinary radiology class	/	placing curriculum content outside of the classroom by utilizing pre-classroom learning materials.8 Classroom time is then dedicated to higher cognitive learning activities where students can develop and refine their understanding of the content by engaging in application exercises.	Yes	Application	1	1.3	79 (39; 40)	13 males, 66 females	/	/	2	a part of 1 course (2 sessions)	Videos vs. Reading material	Answering questions	/	/	Students in the video group answered more of the in-classroom questions correctly (71% video vs. 63% reading group; p = .01) and had higher scores on the final examination (83% video vs. 75% reading group; p = .02). There was also a higher student satisfaction with the videos versus the reading assignment. However, we found no significant difference in the student self-assessments of learning or …	it is important to take the length of pre-class assignment into consideration and also be cognizant of how much work may be required of students from concurrent courses. Keeping pre-classroom assignments short has been found to be the most important factor influencing student engagement.The maximum median engagement time for a video of any length has been reported to be 6 minutes
Sun, Xie	How do students prepare in the pre-class setting of a flipped undergraduate math course? A latent profile analysis of learning behavior and the impact of achievement goals	2020	Internet and Higher Education	Pre-class preparedness, Flipped classroom, Achievement goals, Latent profile analysis, Math education	USA	Diverse	Achievement goals	explore how the achievement goals im-pact students' pre-class learning behaviors that then further influencestudents' academic achievement trajectories over time. 1) identifying students' pre-class learning behavior profiles based on thetrace data of learning behaviors stored in the online learning manage-ment system 2) examining the relationship between the identifiedbehavior profiles and studen…	1) What are the students' pre-class online learning behavior profiles inaflipped undergraduate math course? 2) Is there a significant relationship between the identified learningbehavior profiles and students' exam performance trajectories over asemester? 3) Do achievement goals significantly impact the membership of theidentified learning behavior profiles?	an instructional model that moves the instructional content before class in forms of instructional videos, recorded lectures, and text readings. Then, the face-to-face (F2F) in-class time becomes available for students to practice in problem solving and engage in collaborative learning activities	Yes	application, analysis, evaluation, creation	1	3.5	104	51% female 49% male	/	60.6 % white, 33.7 % Asians, 5,7 % other	Diverse (55.8% 1 29.8% 2, 8.7% 3, 5.8% 4	16 weeks	online lectures 1) Learning goals 2) Relevant learning resources 3) Feedback	1) Warm-up examples 2) solve practice problems collaboratively 3) Presenting solutions to the entire class	Take-home assignment	/	Three distinctive types of pre-class learning profiles emerged from the study, including the lecture-focused and low time-spent profile, lecturequiz- balanced and average time-spent profile, and quiz-focused and high time-spent profile. The results show that students' performance trajectories were significantly different among the three learning profiles. In addition, achievement goals significan…	1) an instructional model that moves the instructional content before class in forms of instructional videos, recorded lectures, and text readings. Then, the face-to-face (F2F) in-class time becomes available for students to practice in problem solving and engage in collaborative learning activities 2) teachers could create a learning environment that helps students to shift their goal orientatio…
Tangiisuran, tye, tan	Implementation and assessment of flipped classroom learning on medication distribution system to pharmacy undergraduates	2017	Pharmacy Education	Flipped Classroom; Integrative Learning; Scenario-Based Learning; Pharmacy Education	Malaysia	Pharmacy	flipped classroom model	Aims: Implementation of the flipped classroom approach to teach medication distribution system for final year undergraduate pharmacy students and thereafter, assessing their acquired knowledge and perception.	/	The flipped classroom model, a blended learning paradigm using pre-session online videos reinforced with interactive small group discussion was first introduced by Bergmann & Sams in 2007 using live video recordings and screen casting software (Bergmann et al., 2012).	Yes (explicit)	Application	1	1.3	104	72,1% female, 27,9% male	23,1 +- 0,4	/	undergraduates in 4th year	1 module	the 35-minute online-lecture materials were for pre-viewing on the e-learning portal platform a week prior to in-class activity	scenario-based learning with questions in discussion groups, after that presentation to the class. At het end a "question & answer" session on online lecture materials as well as in-class activity.	/	pre- and post test design, 4 days after scenario-based learning session, perception of their learning was assessed using the eight items Likert scale	The flipped classroom model significantly enhanced students’ learning experience and heightened their engagement in the classroom.	Summarily, the flipped classroom method is an essential parallel move in tangent with the evolution of the pharmacy profession. It is also keeping up with the rapidly changing learning environment and behaviour of the young generation pharmacy students. So, let’s flip the classroom!
Telford, Senior	Healthcare students' experiences when integrating e-learning and flipped classroom instructional approaches	2017	British journal of nursing	Students, Education and Training, Informtion technology, Evaluation, Higher education institutions	UK	Healthcare	E-learning	focus on the e-learning experiences, when incorporated into a flipped classroom approach.	/	promotes the front-loading of theoretical content as preparatory independent study. This content can be accessed through a range of formats, prior to face-to-face contact with a facilitator/tutor	No	/	3	1.2	265 questionnaire 10 focusgroup	focusgroup 2 males 8 females questionnaire 21 male 242 female	18-34 232 31 over 35 years	/	2	12 weeks	E-learning 1) quiz 2) fast facts 3) carousel 4) booklets 5) visual clips 6) web links 7)click to reveal 8) time line	/	/	/	Statistical analysis of the data showed the positive student experience of engaging with e-learning. The thematic analysis identified two key themes; factors influencing a positive learning experience and the challenges when developing e-learning within a flipped classroom approach. The study provides guidance for further developments and improvements when developing e-learning as part of the fli…	+ Having a variety of interactive e-learning activities 2) Promoting a flexible approach to learning using e-learning 3) Student-focused e-learning resources 4) E-learning needs to be relevant to module learning outcomes and assessment 5) Ensuring e-learning is underpinned by evidence based resources Challenges: 1) Ensuring the correct balance of face-to-face and e-learning resources 2) Developin…
Tomas, Evans, Doyle, Skamp	Are first year students ready for a flipped classroom? A case for a flipped learning continuum	2019	International Journal of Educational Technology in Higher Education	Flipped learning, Higher education, First year experience, Science education, Sustainability education, Pre-service teacher education	Australia	Teacher education	Flipped classroom	investigate how this approach supported first year students’ engagement and learning, by eliciting students’perceptions of their experience in the subject, and educators’ perspectives on enacting the active learning strategies‘ in class’(i.e., the allocatedmass lecture time).	1) How do students engage with the flipped videos in FSE? 2) In what ways do students report that the flipped videos support their learning of keyconcepts in FSE? 3) What are students’perceptions of the flipped learning approach in FSE? 4) What are educators’perspectives on enacting the active learning strategies duringclass time?	a blended learning approach that reverses the traditional university teaching and learning model	No	Application	3	1	171	/	/	/	1	1 course	1) Work through the online module materials 2) Download and read lecture notes 3) Complete required readings 4) Watch videos 5) Answer research questions	Student-centered learning activities	/	/	while students reported a high level of engagement with the videos and believed that they supported their learning, opinions were divided as to whether a flipped classroom was preferred over traditional lectures. Additionally, our reflections on how students engaged with the active learning strategies revealed that significant time was required at the start of class to review key concepts, as stu…	1) the majority of students watched the flipped videos more than once, generally prior to attending class 2) a perceived lack of time was why a significant minority of students did not watch one or more of the flipped videos before the class 3) the flipped videos were reported to provide virtually all students with requisite knowledge that helped them to either prepare more effectively for class,…
Turan, Goktas	The flipped classroom: Instructional efficiency and impact on achievement and cognitive load levels	2016	Journal of E-Learning and Knowledge Society	Flipped classroom, Cognitive load theory, Instructional efficiency; Media in educa-tion; Improving classroom teaching	Turkey	Teacher education	Flipped classroom	the effects of a flipped classroom on students’ learning achievements and cognitive load levels were investigated.	1) Is there any difference between the control group and experimental group concerning the students’ learning achievements? 2) Is there any difference between the control group and experimental group concerning the students’ cognitive loads? 3) Is there any difference between the experimental and control group concerning the students’ efficiency scores (calculated using achievement and cognitive …	it inverts the time and place of homework and instruction, allowing students more time for collaboration and engagement in constructivist learning environments	No	Application	1	3	116 (58;58)	13 males, 103 females	/	/	1	10 weeks	Watch videos and answer 3 questions	Answer questions and summarize, activity in Kahoot	/	/	students taught with the flipped classroom model reported higher learning achievements and lower cognitive loads than those taught with the traditional model. The instructional efficiency scores of the students in the experimental group were also higher than those of the students in the control group. Hence, when designed effectively, the flipped classroom method can be considered a useful approa…	Flipped classroom reduces cognitive load and improves achievement
Uther, Van Munster, Briggs, O'Neill, Kennedy	Introducing early-phase medical students to clinical paediatrics using simulation and a flipped-classroom	2019	Journal of Paediatrics and Child Health	education; flipped-classroom; medical; paediatrics; simulation; students.	Australia	Medicine	Flipped-simulation	This study aimed to assess whether using flipped-simulation in early-phase medical student education would show similar benefits.	The primary objective of this study was to assess the effectiveness of the flipped-simulation course by ascertaining if students who developed simple practical skills during a flipped-simulation program retained knowledge of these skills more effectively than students who developed their skills in a session interacting with a pre-school child and their parent. Secondary objectives included an eva…	In the ‘flipped-classroom’ model of instruction, students are encouraged to engage independently with online resources before class,6 allowing students to work through resources at their own speed and at their own convenience, revising as often as necessary.	Yes (implicit: Class time is then used to apply this content in a collaborative and social format, facilitated by the teacher.)	Application	3	1.3	530	/	/	/	2.3	1 course repeated in several years	online module (two interactive tutorials and two videos) prior to attending the 3-h practical at the hospital simulation centre	introduction, four stations with rotation in which application of learning materials, ended with an debrief (short discussion)	/	post-test, quiz in phase 2 course with follow-up of 9-17 months, assessment of confidence and satisfaction, open-ended questions survey	Combining simulation and the flipped-classroom is effective for early-phase medical students, with improved knowledge over the short and long term, and high student satisfaction.	This study shows that the combination of simulation and the flipped-classroom can be effective in introducing junior medical students to paediatrics. Students who undertook this course had improved knowledge in the short-term, and retained this knowledge in the longer-term, more effectively than students who had been taught through an interactive session with a pre-schoolaged child. Furthermore, …
Wang, Dong, Lyu, Geng	Teaching Health Assessment Symptomatology Using a Flipped Classroom Combined With Scenario Simulation	2020	Journal of Nursing Education	/	China	Nursing	FC combined with situational simulation	The aim of the current study was to explore the teaching effect and student retention of knowledge when using classroom flipping combined with scenario simulation.	/	/	No	/	1	1	127 (68;59)	104 females and 23 male	/	/	2	1 course	learning knowledge points in the Course Center, preparing a case of typical symptoms on their own, Summarized the main points of inquiry, preparing 5-10 quiz questions for each symptom	presenting the main points of inquiry in class, 15 minutes of symptoms discussion and 15 minutes of exercises and discussions. WeChat group to give feedback on classroom questions and opinions.	/	after two months the two groups were tested again to test their retention of knowledge.	The student-centered FCSS teaching mode gives students greater autonomy, promotes initiative, and aids in knowledge retention.	For the degree of knowledge retention, FCSS was better than the simple FC method.
Wang, Rong and Liu, Chuanyong	The relation of dental students’ learning styles to their satisfaction with traditional and inverted classroom models	2019	BMC Medical Education	Learning style, Student satisfaction, Instruction approach, Inverted classroom model	China	Dental	Learning style	this study aimed to identify the learning styles of dental students in traditional and ICM classes at Cheeloo College of Medicine, Shandong University, and investigate the relationship between students’ learning styles and their satisfaction with different instruction methods and the different components of the ICM.	/	/	No	/	1	1.3	58;63)	71 female en 50 male	average 19,1 year	/	2	13 weeks	Self-study online course, watch micro lesson videos, read materials, online homework, one online quiz, participation in a discussion board.	1. Group discussion (10 mins per week) 2. Presentation (50 mins per week) 3.Teacher-student interaction through an audience response system software (40 mins per week).	Review the learning contents and acquire additional resources from discussion board. Final examination (70%), online credit (30%).	/	Our results showed that the majority of the participants were convergers and assimilators. Learning style did not influence participants’ satisfaction with different instruction approaches and omponents of the ICM; thus, learning style may not predict satisfaction with traditional and ICM approaches. Participants were more satisfied with the ICM than the traditional approach, regardless of which …	Instead of focusing on learning styles, further research should explore how to design more efficient online courses, determine appropriate levels of learning materials, provide more online instructional interaction and help students overcome feelings of fear.
Wang	On the relationships between behaviors and achievement in technology-mediated flipped classrooms: A two-phase online behavioral PLS-SEM model	2019	Computers & Education	Flipped classroom, Behavioral engagement, Learning management system, Improving classroom teaching, Partial least squares structural equation modelling (PLS-SEM)	Turkey	Computer science	Engagement	Explore how achievement could be affected by online behavioral engagement within-class and out-of-class activities in flipped classrooms.	1) How do in-class behavioral engagement, out-of-class behavioral engagement and self-reflection and self-assessment relate toachievement in the flipped classroommodel? 2) To what extent can the effectiveness of the developed behavioral engagement model be evaluated?	a teaching model that shifts the teaching lectures conducted in traditional classroom to those outside the classroom	No	Application	1	3	431	/	/	/	/	9 courses	Activation 1) Pre-study the online material for pre-class activities 2) Ask questions and interact in a forum	Demonstration and application 1) Conduct problem-solving in groups with the tools in Moodle 2) Finish assignments and upload work to Moodle 3) Share work in Moodle 4) Before the end of class, fill in a 3-min reflection report in Moodle	Integration 1) Complete unfinished assignments, or consolidate what was learned, using online resources and interactive tools in Moodle 2) Take self-assessment in Moodle 3) After the mid-term exam, write a reflection report in Moodle	/	(1) no significant direct effect of in-class problem solving on achievement was found; (2) out-of-class problem solving had a direct positive effect on achievement; (3) in-class behavioral engagement had a direct positive effect on out-of-class behavioral engagement, (4) in-class behavioral engagement had a direct positive effect on engagement in self-reflection and self-assessment, (5) engagemen…	educators should design in-class problem-solving activities to motivate learners by demonstrating the value of the topics to be learnt, relevance to their life or career, and provide metacognitive and cognitive supports during the problem-solving process. Furthermore, out-of-class problem solving activities should be designed so that learners have the opportunities to practice and apply what was …
Webb, Watson, Shepherd, Cook	Flipping the classroom: is it the type of flipping that adds value?	2019	Studies in Higher Education	Flipped classroom;flipping;inverted classroom; OLS;probit	UK	Microeconomics	Approaches flipped classroom	1) it explores the academic evidence for the effects of the flipped classroom on student learning outcomes compared to a traditional lecture 2) tests the effects of different approaches to the flipped classroom (didactic and non-didactic) with the traditional lecture	/	an educational technique that consists of two parts: interactive group learning activities inside the classroom, and direct computer-based individual instruction outside the classroom	No	Application	1	3	127	/	/	/	/	1 course	Didactic: the material is constructed in a systematic way, with the student being led through theoretical material starting from first principles. This approach develops definitive conclusions and provides a clear narrative, with resources being used to fully describe and cover the technical demands of the subject material. Non-didactic: there was no single way of engaging with the material and n…	Didactic: Problem-based questions Non-didactic: devil's advocate games	/	/	small positive effects when students were exposed to the ‘non-didactic’ flipped classroom but no effect when pre-lecture materials were used didactically to mimic the material given in traditional lectures.	assessment outcome gains from flipping the classroom cannot be taken for granted and that the design of pre-class and in-class materials is critical. In particular, if the ‘flipped classroom’ is constructed around ‘lecture capture’ based on past/older material, and the approach is didactic in the treatment of the subject area, our study suggests a positive impact on student assessment outcomes is…
White, Naidu, Yuriev, Shot, McLaughlin, Larson	Student engagement with a flipped classroom teaching design affects pharmacology examination performance in a manner dependent on question type	2017	American Journal of Pharmaceutical Education	undergraduate education, flipped classroom, attendance, preparation, novel problems	Australia	Pharmacology	Engagement with the key elements of a flipped classroom	Investigate the relationship between student engagement with the key elements of a flipped classroom approach (preparation and attendance), their attitudes to learning, including strategy development,and their performance on two types of examination questions (knowledge recall and providing rational predictions when faced with novel scenarios).	/	require students to study content prior to class so that class time can be devoted to active learning activities	Yes	Application	3	1.3	147 (67; 80)	90 female, 57 male	20	/	/	1 course (2 years)	Watch videos and complete tasks (included peer-asssessment)	Presenting answers/solutions to four scenarios, rate those solutions, discuss strategies and present common approaches	/	Grades in subequent courses	There is a synergistic relationship between class preparation and attendance. The combination of preparation and attendance was positively correlated to assessment type; the relationship was apparent for questions requiring students to solve novel problems but not for questions requiring knowledge or comprehension.	Analysis of novel scenarios, concept maps, peer discussion, and pre-recorded videos influenced the approach of novel scenarios
Yang, Yan, Yang, Fan	Flipped classroom combined with human anatomy web-based learning system shows promising effects in anatomy education	2020	Medicine	Anatomy; education; flipped classroom; human anatomy web-based learning system	china	Medicine	Flipped classroom combined with human anatomy web-based learning system	The aim of this study was to evaluate the efficacy of flipped classroom combined with human anatomy web-based learning system in anatomy education.	/	A flipped classroom is defined broadly as an approach to education that “flips” or reverses the traditional method of information presentation and application activities, which has been recently applied to anatomy education and exerted improved student engagement and interaction.	Yes (implicit)	Application	3	1.3	89 (44;45)	11.4% male, 88.6% female (control), 11.1% male, 88.9% female (experimental group)	19.74 + 0.74 years control group, 19.71 + 0.75 years experimental group	/	freshman	1 semester	videos of content and PPT learning materials and the outline of the study is given, human anatomy web-based learning system to observe body structure	Teachers guide discussion, and summarize. Students show their own PPTs to explain the learning points.	/	A pre-quiz and a post-quiz were conducted before and after the classes, respectively. The improvement in scores between groups was compared. A 5-point Likert scale questionnaire was used to evaluate perceptions and experience.	Flipped classroom combined with human anatomy web-based learning system can be used as an effective learning tool for anatomy education	In conclusion, our results showed application of flipped classroom combined with human anatomy web-based learning system can improve the student performance by activating learning interest and cultivating their thinking ability.
Yilmaz, Baydas	An examination of undergraduates’ metacognitive strategies in pre-class asynchronous activity in a flipped classroom	2017	Educational Technology Research and Development	Flipped classroom, Pre-class asynchronous activity, Metacognitive strategies, Learning performance, Undergraduate students	Turkey	Computer education and instructional technology	Metacognitive strategies	examined students’ metacognitive strategy activities in order to makesense of their learning methods	1) What is the level of undergraduate students’ awareness of metacognitive skill? 2) Are there any weekly differences as the course progresses in terms of students’metacognitive strategies and learning performance in pre-class asynchronous activitiesin the flipped classroom? 3) Is there any relationship between students’ awareness of metacognitive skill, theirmetacognitive strategies and their le…	a teaching method for delivering instruction online and moving more learning activities into the classroom	Yes	Application	1	1	36	23 females, 13 males	/	/	2	1 course	1) Watch videos 2) Note taking	1) metacognitive strategy activity forms 2) Brainstorming and discussion 3) Sample educational applications, web tools, and software 4) Kahoot	/	/	metacognitive awareness was at a high level and their metacognitive strategy levels and learning performances differed weekly. no difference between metacognitive strategy and learning performance in the first three weeks. However, the results of the first 3 weeks differed from those of the 4th and 5th weeks. using metacognitive strategies predicted 80% of students’ learning performance.	1) Metacognitive strategies are an important predictor of learning performance. Activities for using these strategies should be included in flipped classroom courses. 2) For students to successfully adopt the strategies, it is important that flipped classroom courses be offered for a period of at least 3 weeks. 3) In order to reach much performance, higher order activities such as discussions, br…
Yilmaz, Özturk Yilmaz	The effect of structure in flipped classroom designs for deep and surface learning approaches	2017	Turkish Online Journal of Educational Technology	Inverted classroom; flipped classroom; surface and deep approaches; structured and flexible-structured flipped classroom	Turkey	Psychological services in education, elementary mathematics education, social sciences education	Structure	investigate the effects of structure inthe FC models on academic success of the students who adopt deep and surface learning approaches.	/	A kind of blended learning	Yes	Application	1	1.3	119	/	/	/	1	1 course (13 weeks)	1) Online videos 2) Assignments	Assignments	1) Supportive videos 2) Finishing and submitting assignments		scores on academic success of students learning in structured FC model is significantly higher than the scores of the students in flexible-structured FC model and control group. In terms of study process approach, the students in FC models who adopt deep learning approach scored significantly higher on achievement test than the students in control group while there is no significant difference be…	Also, in providing a structure, it is important to divide the course into modules and organise the learning process in stages. At the beginning of the course, the students could be informed about the learning process and could be given a guideline and this, in turn, would help structuring the course. In this way, the students could be acknowledged about what to do in the course, better administer…
Zainuddin, Habiburrahim, Muluk, Keumala	How do students become self-directed learners in the EFL flipped-class pedagogy? A study in higher education	2019	Indonesian Journal of Applied Linguistics	EFL; flipped-class pedagogy; LMS; self-directed learning; TES BlendSpace	Indonesia	English	Learning Management System	Identify the impact of implementing a Learning Management System (LMS) ‘TES BlendSpace’ to promote students’ self-directed learning in EFLflipped-class instruction.	/	an instructional strategy, a part of blended learning instruction, where the students understand and comprehend the instructional contents before attending class by watching video-recorded lectures	No	Application	2	2.4	10	5 females and 5 males	19-20	/	/	2 months	1) Watch video 2) Read other supporting materials such as PDF articles and websites 3) Online discussion	1) Listening exercise, 2) conversation activities, 3) interactive feedback session	/	/	The LMS (Learning Management System) was adopted to distribute and receive information. Thus, the students were able to monitor learning activities, learn the contents before coming to class, evaluate the learning process, and interact with others outside of class hours.	The learning management system enabled receiving and distributing information, monitoring learning activities outside of class, pre-class learning content, peer interaction, self-evaluating learning skills
Zaka, Fox, Docherty	Student perspectives of independent and collaborative learning in a flipped foundational engineering course	2019	Australasian Journal of Educational Technology	/	New Zealand	Engineering	Flipped classroom	The findings of this study are part of a wider mixed-method study that assessed the overall effectiveness of the flipped classroom, looking at student academic achievement (using quantitative research methods) and student perspectives of the approach (using qualitative research methods) in a summer course.	1) What were the students’ views of independent and collaborative learning in flipped learning? 2) What were the advantages and disadvantages of this approach?	an approach that brings the student to the centre of the learning environment.	No	Application	2	2	18	11 male, 7 female	/	/	1	8 week summer semesters of 2014 and 2015	Watch recorded lectures	Answering student questions, work on examples and apply knowledge to real world engineering applications	/	/	students universally enjoyed learning independently and appreciated the increased collaboration induced by the flipped approach. The flexibility of the approach enabled a range of approaches to independent learning and collaboration, and students were able to find learning styles that suited them.	1) Independent learning 1.1) flexible learning at students' own time and pace 1.2) Shifting the responsibility from the teacher to the student 1.3) challenges in learning independently 1.4) strategies deployed by the students while learning independently 1.5) in class reassurance and support -motivation for independent learning 2) collaborative learning 2.1) pre-class learning with other people 2…
Zheng, Ward, Stanulis	Self-regulated learning in a competency-based and flipped learning environment: learning strategies across achievement levels and years	2020	Medical Education Online	Self-regulated learning;learning strategies; flippedclassroom; competency-based curriculum	USA	Medicine	SRL strategies	Identify the SRL strategies medical students use in a flipped learning environment, and further examine whether students with different levels of self-perceived academic performance use SRL differently.	1) What SRL strategies did medical students useto prepare for their weekly learning ina flipped classroom model? 2) How did students use SRL strategies acrossdifferent self-perceived achievement groups? 3) How did students use SRL strategies acrossdifferent years in medical school?	students must self-monitor their learning and come in having already developed frameworks and basic understanding, ready to apply the learning to novel situations	No	/	2	2	26	/	/	/	10 1st year and 16 2nd year	/	review 15 hours of online readings and videos per week.	/	/	/	Students who lack self-regulation strategies may fail to comprehend or connect ideas in their pre-class learning, which could lead to ineffective learning outcomes during inclass activities. Our study indicated that while medical students, who tend to be successful learners in their undergraduate study, were able to use learning strategies to plan and reflect on their learning, they need more exp…	educators and curriculum developers have a role to play in scaffolding students’ development of monitoring skills. Prompts: 1) What is the relationship between this content and other content? 2) How does this content change the way you approach or think about previous content? 3) What do you know about this content beyond what is written here? 4) How can you visually organize these concepts into …
Zhu, Lian, Engström	Use of a flipped classroom in ophthalmology courses for nursing, dental and medical students: A quasi-experimental study using a mixed-methods approach	2020	Nurse Education Today	Dental students; Flipped classroom; Medical students; Nursing students; Ophtalmology	China	Medicine	Flipped classroom	The aim of the study was to examine the effects of using a flipped classroom in ophthalmology courses for undergraduate nursing students, dental students and higher vocational medical students.	/	Using a flipped classroom means shifting the lecture to the beforeclass period by providing instructional videos or other forms of learning media, thus freeing up more in-class time to guide students in applying their acquired knowledge by practicing and discussing as well as helping them to solve problems (Bergmann and Sams, 2012).	Yes (implicit)	Application	3	1.3	200 (100;100)	female 64%, male 36% intervention group, female 68% and male 32% comparison group	21.2 SD 0.8 intervention group, 21.1 SD 0.9 comparison group	/	undergraduates in 3rd or 6th semester	1 course of 6-8 weeks	online videos recorded by the teacher, quiz, complete case discussion and prepare PowerPoints for peri-class presentation in the unit	problem-based learning in the first three quarters and lecture-based learning in the last quarter. The flipped classroom started with a brief introduction of the topic and class schedule by the teacher, followed by student representatives' presentation (PBL)—unit by unit (the first unit presented it in detail, the others brought up their different opinions or questions). At the end of each presen…	After the flipped classroom, students could continue their discussion on the online learning forum and get help from others. If no one could answer the questions, the teacher would give clues rather than providing the answers immediately. The students were encouraged to review the knowledge and sometimes required to finish assignments. In addition, individual guidance was offered at a post-class …	Students' self-rated learning ability was measured before and after the courses, and skill exams wereperformed after the courses. In addition, interviews were conducted with the clinical medical students concerning their experiences of the flipped classroom	Use of a flipped classroom for nursing, dental and clinical medical students in ophthalmology courses shows promising results in the form of students' skill exam scores and self-rated learning ability.	The clinical medicine students described the atmosphere of the flipped classroom as ‘appealing’ and ‘harmonious’. Moreover, the flipped classroom inspired the students to learn actively and more efficiently and improved their abilities, i.e., critical thinking, team cooperation, communication, performance, and so on, all of which are essential elements of professional healthcare practice. But for…

## Sheet: Qualitative
Title	Is there congruity between the stated philosophical perspective and research methodology?	Is there congruity between the research methodology and the research questions or objectives?	Is there congruity between the research methodology and the methods used to collect data?	Is there congruity between the research methodology and the representation and analysis of data?	Is there congruity between the research methodology and the interpretation of results?	Is there a statement locating the researcher culturally or theoretically?	Is the influence of the researcher on the research and vice-versa adressed?	Are participants, and their voices, adequately represented?	Is the research ethical according to current criteria or, for recent studies, and is there evidence of ethical approval by an appropriate body?	Do the conclusions drawn in the research report flow from the analysis, or interpretation, of the data?	Overall appraisal
Learner-generated materials in a flipped pronunciation class: A sequential explanatory mixed-methods study	Unclear	Yes	Yes	Yes	Yes	Yes	Yes	Yes	No	Yes	Sufficient
Flipping quantitative tutorials	Unclear	Yes	Yes	Yes	Yes	No	Yes	No	No	Yes	Sufficient
Performance and perception in the flipped classroom	Unclear	No	Unclear	No	No	No	No	Yes	No	No	Insufficient
Implementing the flipped classroom: an exploration of study behavior and student performance	Unclear	Yes	Yes	Yes	Yes	Yes	Yes	Yes	Yes	Yes	Sufficient
Exploring university students' achievement, motivation, and reciptivity of flipped learning in an engineering mathematics course	Unclear	Yes	Yes	Yes	Yes	No	No	Yes	No	Yes	Sufficient
Too much, too soon? A critical investigation into factors that make flipped classroom effective	Unclear	Yes	Yes	Yes	Yes	No	Yes	Yes	Yes	Yes	Sufficient
Exploring undergraduates' perspectives and flipped learning readiness in their flipped classrooms	Unclear	Yes	Yes	Yes	Yes	No	No	Yes	No	Yes	Sufficient
A study on the effects of mobile-based LMS on flipped learning: focused on the affective pathway in pre-service teachers education	Unclear	Yes	Yes	Yes	Yes	No	No	Yes	No	Yes	Sufficient
Key components of learning environments in creating a positive flipped classroom course experience	Unclear	Yes	Yes	Yes	Yes	No	Yes	Yes	No	Yes	Sufficient
Concept and benefits of the inverted classroom method for a competency-based biochemistry course in the pre-clinical stage of a human medicine course of studies	Unclear	Yes	Yes	Yes	Yes	No	Yes	Yes	Yes	Yes	Sufficient
Designing effective, contemporary assessment on a flipped educational science courses	Unclear	Yes	Yes	Yes	Yes	Yes	Yes	Yes	No	Yes	Sufficient
Seeking the best blend for deep learning in a flipped classsroom-viewing student perceptions through the community of inquiry lens	Unclear	Yes	Yes	Yes	Yes	No	Yes	Yes	Yes	Yes	Sufficient
Students' Perceptions of the Value of Using Videos as a Pre-class Learning Experience in the Flipped Classroom	Unclear	Yes	Unclear	Yes	Yes	No	No	Yes	No	Yes	Sufficient
Reflections on a flipped classroom in first year higher education	Unclear	Yes	Unclear	Yes	Yes	No	No	Yes	No	Yes	Sufficient
Evaluation of a Flipped, Large-Enrollment Organic Chemistry Course on Student Attitude and Achievement	Unclear	Yes	Unclear	Yes	Yes	No	Yes	Yes	Yes	Yes	Sufficient
Student performance and attitudes in a collaborative and flipped linear algebra course	Unclear	No	Yes	No	No	No	Yes	No	No	Yes	Insufficient
Flipping the classroom in physiotherapy education: experiences, opportunities and challenges	Yes	Yes	Yes	Yes	Yes	Unclear	Unclear	Yes	Yes	Yes	Sufficient
To FLIP or not to FLIP: Comparative case study in higher education in Turkey	Unclear	Yes	No	Yes	Yes	No	No	Yes	No	Yes	Sufficient
Exploring the difficulty on students' preparation and the effective instruction in the flipped classroom: A case study in a physiology class	Unclear	Yes	Yes	Yes	Yes	No	No	Yes	No	Yes	Sufficient
A qualitative investigation of student engagement in a flipped classroom	Unclear	Yes	Yes	Yes	Yes	No	Yes	Yes	Yes	Yes	Sufficient
Healthcare students' experiences when integrating e-learning and flipped classroom instructional approaches	Unclear	Yes	Yes	Yes	Yes	Yes	Yes	Yes	Yes	Yes	Sufficient
Are first year students ready for a flipped classroom? A case for a flipped learning continuum	Yes	Yes	Yes	Yes	Yes	No	Yes	Yes	Unclear	Yes	Sufficient
Sage or guide? Student perceptions of the role of the instructor in a flipped classroom	Unclear	Yes	Unclear	Yes	Yes	No	Yes	Yes	Yes	Yes	Sufficient
Student engagement with a flipped classroom teaching design affects pharmacology examination performance in a manner dependent on question type	Unclear	Yes	Unclear	Yes	Yes	No	No	Yes	Yes	Yes	Sufficient
Self-regulated learning in a competency-based and flipped learning environment: learning strategies across achievement levels and years	Unclear	Yes	Yes	Yes	Yes	No	Yes	Yes	Yes	Yes	Sufficient
How do students become self-directed learners in the EFL flipped-class pedagogy? A study in higher education	Unclear	Yes	Yes	Yes	Yes	No	No	Yes	No	Yes	Sufficient
Student perspectives of independent and collaborative learning in a flipped foundational engineering course	Unclear	Yes	Yes	Yes	Yes	No	Yes	Yes	Yes	Yes	Sufficient
Comparing the Efects of Traditional Teaching and Flipped Classroom Methods on Midwifery Students’ Practical Learning: The Embedded Mixed Method	Yes	Yes	Yes	Yes	Yes	No	Yes	No	Yes	Yes	Sufficient
Studying physiology within a flipped classroom: The importance of on-campus activities for nursing students' experiences of mastery	Unclear	Yes	Yes	Yes	Yes	No	Yes	Yes	Yes	Yes	Sufficient
Implementing the Flipped Classroom in a Veterinary Pre-clinical Science Course: Student Engagement, Performance, and Satisfaction	Unclear	No	Yes	Yes	Yes	No	No	Yes	Yes	Yes	Sufficient
Facilitating decision-making performances in nursing treatments: a contextual digital game_x0002_based flipped learning approach	Unclear	Yes	Unclear	Yes	Yes	No	Yes	Yes	Unclear	Yes	Sufficient
Assessment of a flipped classroom model based on microlectures in a medical molecular biology course	Unclear	Yes	Yes	No	No	No	Yes	No	Unclear	Yes	Insufficient
Experiences of medical teachers in flipped learning for medical students: a phenomenological study	Unclear	Yes	Yes	Yes	Yes	No	Yes	Yes	Unclear	Yes	Sufficient
Looking at the impact of the flipped classroom model in medical education	Unclear	Yes	Yes	Yes	Yes	No	Yes	Yes	Unclear	Yes	Sufficient
Introducing the flip: A mixed method approach to gaugestudent and staff perceptions on the introduction of flipped pedagogy in pre-clinical medical education	Unclear	Yes	Yes	Yes	Yes	No	No	Yes	Yes	Yes	Sufficient
Introducing early-phase medical students to clinical paediatrics using simulation and a flipped classroom	Unclear	Yes	Yes	Yes	Yes	No	No	No	Yes	Yes	Sufficient
Use of a flipped classroom in opthhalmology courses for nursing, dental and medical students: a quasi-experimental study using a mixed method approach	Unclear	Yes	Yes	Yes	Yes	No	Yes	Yes	Yes	Yes	Sufficient

## Sheet: Quasi-Experimental
Title	Is it clear in the study what is the 'cause' and what is the 'effect' (i.e. there is no confusion about which variable comes first?	Were the participants included in any comparisons similar?	Were the participants included in any comparisons receiving similar treatment/care, other than the exposure or intervention of interest?	Was there a control group?	Were there multiple measurements of the outcome both pre and post the intervention/exposure?	Was follow up complete and if not, were differences between groups in terms of their follow up adequately described and analyzed?	Were the outcomes of participants included in any comparisons measured in the same way?	Were outcomes measured in a reliable way?	Was appropriate statistical analysis used?	Overall appraisal
Effectiveness of flipped classroom as a teaching-learning method among undergraduate medical students-an interventional study	Yes	Unclear	Yes	Yes	Yes	Yes	Yes	No	No	Sufficient
Learner-generated materials in a flipped pronunciation class: A sequential explanatory mixed-methods study	Yes	Yes	Yes	No	No	No	Yes	Yes	Yes	Sufficient
Student perceptions of a flipped classroom management course	Yes	Yes	Yes	No	No	Unclear	Yes	Yes	Yes	Sufficient
Flipping quantitative tutorials	Yes	No	Yes	No	No	Unclear	No	No	Yes	Insufficient
Investigating the relationship between volitional strategies and academic achievement in a flipped learning environment	Yes	Unclear	Yes	No	No	Unclear	Yes	Yes	Yes	Sufficient
Performance and perception in the flipped classroom	Yes	No	No	Yes	No	Unclear	Yes	Yes	Yes	Sufficient
Implementing the flipped classroom: an exploration of study behavior and student performance	Yes	No	No	Yes	Yes	Unclear	Yes	Yes	Yes	Sufficient
Computer-mediated communication, distance education and telelearning, improving classroom teaching	Yes	No	No	Yes	No	Unclear	Yes	Yes	Yes	Sufficient
Effects of flipping the principles of microeconomics class: does scheduling matter?	Yes	Unclear	Yes	Yes	Yes	Unclear	Yes	Yes	Yes	Sufficient
Dissecting the flipped classroom: using a randomized controlled trial experiment to determine when student learning occurs	Yes	Yes	Yes	Yes	Yes	No	Yes	Yes	Yes	Sufficient
Flipped classroom comparative case study in engineering higher education	Yes	Yes	Yes	Yes	Yes	Unclear	Yes	Yes	Yes	Sufficient
Student's perception on initial experience of flipped classroom in pharmacy education: are we ready?	Yess	Unclear	Yes	No	No	Unclear	Yes	Unclear	Yes	Insufficient
The 'flipped classroom' approach: stimulating positive learning attitudes and improving mastery of histology among medical students	Yes	Yes	Yes	Yes	No	Yes	Yes	Unclear	Yes	Sufficient
Exploring university students' achievement, motivation, and reciptivity of flipped learning in an engineering mathematics course	Yes	Yes	Yes	Yes	Yes	Unclear	Yes	Yes	Yes	Sufficient
Student characteristics and learning and teaching factors predicting affective and motivational outcomes in flipped college classrooms	Yes	Unclear	No	No	No	Unclear	Yes	Yes	Yes	Insufficient
Educational technology in flipped course design	Yes	Unclear	No	Yes	No	Unclear	No	Yes	Unclear	Insufficient
Flipped classroom as an effective approach in enhancing student learning of a pharmacy course with a historically low student pass rate	Yes	No	No	Yes	Yes	Unclear	Yes	Yes	Yes	Sufficient
Performance and perception in the flipped learning model: an initial approach to evaluatie the effectiveness of a new teaching methodology in a general science classroom	Yes	Unclear	Unclear	Yes	Yes	Yes	Yes	Yes	Yes	Sufficient
Exploring undergraduates' perspectives and flipped learning readiness in their flipped classrooms	Yes	Unclear	No	No	No	Yes	Yes	Yes	Yes	Sufficient
Impact of partially flipped instruction on immediate and subsequent course performance in a large undergraduate chemistry course	Yes	Yes	Yes	Yes	Yes	Yes	Yes	Yes	Yes	Sufficient
Investigating the effects of gamification-enhanced flipped learning on undergraduate students' behavioral and cognitive engagement	Yes	Unclear	Yes	Yes	Yes	Unclear	Yes	Yes	Yes	Sufficient
Key components of learning environments in creating a positive flipped classroom course experience	Yes	No	No	No	Yes	Unclear	Yes	Yes	Yes	Sufficient
Investigating strategies for pre-class content learning in a flipped classroom	Yes	Unclear	Yes	No	Yes	Unclear	Yes	Yes	Yes	Sufficient
A case study of interaction analysis between flipped classroom and traditional classroom	Yes	Unclear	Unclear	Yes	No	Unclear	Yes	Yes	Yes	Sufficient
The effect of structure in flipped classroom designs for deep and surface learning approaches	Yes	No	No	Yes	Yes	Unclear	Yes	Yes	Yes	Sufficient
Investigating the self-study phase of an inverted biochemistry classroom-collaborative dyadic learning makes the difference	Yes	Yes	No	Yes	Yes	Unclear	Yes	Yes	Yes	Suficient
Concept and benefits of the inverted classroom method for a competency-based biochemistry course in the pre-clinical stage of a human medicine course of studies	Yes	No	No	Yes	Yes	Yes	Yes	Yes	Yes	Sufficient
Designing effective, contemporary assessment on a flipped educational science courses	Yes	Unclear	Unclear	No	Yes	Unclear	Yes	Unclear	Yes	Insufficient
Seeking the best blend for deep learning in a flipped classsroom-viewing student perceptions through the community of inquiry lens	Yes	Unclear	No	No	Yes	Unclear	Yes	Yes	Yes	Sufficient
Impacts of a flipped classroom with a smart learning diagnosis system on students’ learning performance, perception, and problem solving ability in a software engineering course	Yes	Yes	Yes	Yes	Yes	Unclear	Yes	Yes	Yes	Sufficient
Students' Perceptions of the Value of Using Videos as a Pre-class Learning Experience in the Flipped Classroom	Yes	Unclear	Unclear	No	No	Unclear	Yes	Unclear	Yes	Insufficient
Impact of student agency on learning performance and learning experience in a flipped classroom	Yes	Yes	Yes	No	Yes	Unclear	Yes	Yes	Yes	Sufficient
Seductive details in the flipped classroom: The impact of interesting but educationally irrelevant information on student learning and motivation	Yes	Yes	Yes	Yes	Yes	Unclear	Yes	Unclear	Yes	Sufficient
Reflections on a flipped classroom in first year higher education	Yes	Unclear	Yes	No	Yes	Unclear	Yes	Unclear	Yes	Sufficient
Evaluation of a Flipped, Large-Enrollment Organic Chemistry Course on Student Attitude and Achievement	Yes	Yes	Yes	Yes	Yes	Unclear	Yes	Yes	Yes	Sufficient
Measuring the impact of the flipped anatomy classroom: The importance of categorizing an assessment by Bloom's taxonomy	Yes	Yes	Yes	Yes	No	Unclear	Yes	Yes	Yes	Sufficient
How the flipped classroom affects knowledge, skills, and engagement in higher education: Effects on students' satisfaction	Yes	No	Yes	No	No	Unclear	Yes	Yes	Yes	Sufficient
Student performance and attitudes in a collaborative and flipped linear algebra course	Yes	Unclear	Unclear	Yes	Yes	Unclear	No	Unclear	Yes	Insufficient
The flipped classroom: for active, effective and increased learning – especially for low achievers	Yes	Yes	Yes	No	No	Unclear	Yes	Yes	Yes	Sufficient
Student use of flipped classroom videos in a therapeutics course	Yes	Unclear	Yes	No	Yes	Unclear	Yes	Yes	Yes	Sufficient
Flipping the classroom in physiotherapy education: experiences, opportunities and challenges	Yes	Yes	Yes	No	No	Unclear	Yes	Unclear	Yes	Sufficient
To FLIP or not to FLIP: Comparative case study in higher education in Turkey	Yes	Unclear	Yes	Yes	Yes	Unclear	Yes	Yes	Yes	Sufficient
Exploring the difficulty on students' preparation and the effective instruction in the flipped classroom: A case study in a physiology class	Yes	Unclear	Unclear	No	Yes	Unclear	Yes	Yes	Yes	Sufficient
Comparing Two Resources Used to Teach Pulmonary Patterns for a Flipped Veterinary Radiology Course	Yes	Unclear	Yes	No	Yes	Unclear	Yes	Unclear	Yes	Sufficient
How do students prepare in the pre-class setting of a flipped undergraduate math course? A latent profile analysis of learning behavior and the impact of achievement goals	Yes	Yes	Yes	No	Yes	Unclear	Yes	Yes	Yes	Sufficient
Healthcare students' experiences when integrating e-learning and flipped classroom instructional approaches	Yes	Yes	Yes	No	No	Unclear	Yes	Yes	Yes	Sufficient
Are first year students ready for a flipped classroom? A case for a flipped learning continuum	Yes	Yes	Yes	No	No	Unclear	Yes	Unclear	Yes	Sufficient
The flipped classroom: Instructional efficiency and impact on achievement and cognitive load levels	Yes	Unclear	Yes	Yes	Yes	Unclear	Yes	Yes	Yes	Sufficient
On the relationships between behaviors and achievement in technology-mediated flipped classrooms: A two-phase online behavioral PLS-SEM model	Yes	Unclear	Yes	No	Yes	Unclear	Yes	Yes	Yes	Sufficient
Flipping the classroom: is it the type of flipping that adds value?	Yes	Unclear	Yes	No	Yes	Unclear	Yes	Uncear	Yes	Sufficient
Sage or guide? Student perceptions of the role of the instructor in a flipped classroom	Yes	Yes	Yes	No	Yes	Unclear	Unclear	Unclear	Yes	Sufficient
Student engagement with a flipped classroom teaching design affects pharmacology examination performance in a manner dependent on question type	Yes	Unclear	No	No	Yes	No	Yes	Yes	Yes	Sufficient
An examination of undergraduates’ metacognitive strategies in pre-class asynchronous activity in a flipped classroom	Yes	Unclear	Yes	No	Yes	Unclear	Yes	Yes	Yes	Sufficient
Comparing the Efects of Traditional Teaching and Flipped Classroom Methods on Midwifery Students’ Practical Learning: The Embedded Mixed Method	Yes	Yes	Yes	Yes	No	Unclear	Yes	Unclear	Yes	Sufficient
Digital workbooks in flipped nutrition education: student perspectives	Yes	Unclear	Yes	No	No	Unclear	Yes	Unclear	Yes	Insufficient
Facilitating Students' Critical Thinking and Decision Making Performances: A Flipped Classroom for Neonatal Health Care Training	Yes	Unclear	Yes	Yes	Yes	Unclear	Yes	Yes	Yes	Sufficient
Student performance in a flipped classroom dental anatomy course	Yes	Unclear	Yes	Yes	No	Unclear	Yes	Unclear	Yes	Sufficient
Comparing the effects of traditional lecture and flipped classroom on nursing students' critical thinking disposition: A quasi-experimental study	Yes	No	Yes	Yes	Yes	Unclear	Yes	No	Yes	Sufficient
Implementing the Flipped Classroom in a Veterinary Pre-clinical Science Course: Student Engagement, Performance, and Satisfaction	Yes	Unclear	No	Yes	No	Unclear	Yes	Yes	Yes	Sufficient
Understanding Student Behavior in a Flipped Classroom: Interpreting Learning Analytics Data in the Veterinary Pre-Clinical Sciences	Yes	Unclear	Yes	No	No	Unclear	Yes	Unclear	Yes	Insufficient
Flipped learning for teaching biostatistics to peruvian dental students.	Yes	Yes	Yes	Yes	No	Unclear	Yes	Yes	Yes	Sufficient
Effect of flipped teaching on student performance and perceptions in an Introductory Physiology course	Yes	Unclear	Yes	Yes	No	Unclear	Yes	Unclear	Yes	Sufficient
Facilitating decision-making performances in nursing treatments: a contextual digital game_x0002_based flipped learning approach	Yes	Unclear	Yes	Yes	Yes	Unclear	Yes	Yes	Yes	Sufficient
Effects of a patient safety course using a flipped classroom approach among undergraduate nursing students: A quasi-experimental study	Yes	Yes	Yes	Yes	Yes	Unclear	Yes	Unclear	Yes	Sufficient
Assessment of a flipped classroom model based on microlectures in a medical molecular biology course	Yes	Yes	Yes	Yes	No	Unclear	Yes	Unclear	Yes	Sufficient
Rethinking the flipped learning pre-class: Its influence on the success of flipped learning and related factors	Yes	Yes	Yes	No	No	Unclear	Yes	Yes	Yes	Sufficient
Flipped classroom experiences: student preferences and flip strategy in a higher education context	Yes	Yes	Yes	No	No	Unclear	Yes	Yes	Yes	Sufficient
Comparing the Efficacy of Flipped vs. Alternative Active Learning in a College Genetics Course	Yes	Unclear	Yes	Yes	Yes	Unclear	Yes	Unclear	Yes	Sufficient
The impact of flipped classroom andragogy on student assessment performance and perception of learning experience in two advanced physiology subjects	Yes	Unclear	Yes	Yes	No	Unclear	Yes	Unclear	No	Insufficient
Looking at the impact of the flipped classroom model in medical education	Yes	Yes	Yes	Yes	Yes	Unclear	Yes	Unclear	Yes	Sufficient
Introducing the flip: A mixed method approach to gaugestudent and staff perceptions on the introduction of flipped pedagogy in pre-clinical medical education	Yes	Yes	Yes	No	Yes	Unclear	Yes	Unclear	Yes	Sufficient
Comparison between group discussion flipped classroom and lecture on student achievement and student characters	Yes	Yes	Unclear	Yes	Yes	Unclear	Yes	Unclear	Yes	Sufficient
Implementation and assessment of flipped classroom learning on medication distribution system to pharmacy undergraduates	Yes	Yes	Yes	No	No	Unclear	Yes	Unclear	Yes	Sufficient
Introducing early-phase medical students to clinical paediatrics using simulation and a flipped classroom	Yes	Unclear	Unclear	Yes	Yes	No	Yes	Unclear	Yes	Sufficient
The relation of dental students' learning styles to their satisfaction with traditional and inverted classroom models	Yes	Unclear	Yes	Yes	No	Unclear	Yes	Yes	Yes	Sufficient
Teaching health assessment symptomatology using a flipped classroom combined with scenario simulation	Yes	Unclear	Yes	Yes	No	Yes	Yes	Unclear	Yes	Sufficient
Flipped classroom combined with human anatomy web-based learning system shows promising effects in anatomy education	Yes	Unclear	Yes	Yes	No	Unclear	Yes	Unclear	Yes	Sufficient
Friend or foe? Flipped classroom for undergraduate electrocardiogram learning: a randomized controlled study	Yes	Yes	Yes	Yes	No	Unclear	Yes	Unclear	Yes	Sufficient
Use of a flipped classroom in opthhalmology courses for nursing, dental and medical students: a quasi-experimental study using a mixed method approach	Yes	Unclear	No	Yes	No	Unclear	Yes	Yes	Yes	Sufficient
